# Supplementary material for: SMCHD1 and LRIF1 converge at the FSHD-associated D4Z4 repeat and LRIF1 promoter yet display different modes of action
Source: Commun Biol. 2023 Jun 28;6:677. doi: 10.1038/s42003-023-05053-0 (PMC10307901; doi:10.1038/s42003-023-05053-0)
Supplement: Supplementary file 4 — Supplemental Data 1 [file 42003_2023_5053_MOESM4_ESM.xlsx]

## Sheet: SMCHD1_KO DEGs
ensembl_gene_id	chromosome_name	start_position	end_position	strand	description	hgnc_symbol	GeneID	baseMean	log2FoldChange	lfcSE	stat	pvalue	padj
ENSG00000101596	18	2655738	2805017	1	structural maintenance of chromosomes flexible hinge domain containing 1 [Source:HGNC Symbol;Acc:HGNC:29090]	SMCHD1	ENSG00000101596	1087.96	-2.29016	0.141395	-16.1968	5.30931e-59	1.06319e-54
ENSG00000235750	1	175156986	175192999	-1	KIAA0040 [Source:HGNC Symbol;Acc:HGNC:28950]	KIAA0040	ENSG00000235750	80.1925	6.039	0.561136	10.7621	5.19833e-27	5.20483e-23
ENSG00000165194	X	100291644	100410273	-1	protocadherin 19 [Source:HGNC Symbol;Acc:HGNC:14270]	PCDH19	ENSG00000165194	107.105	7.70585	0.728368	10.5796	3.70486e-26	2.47299e-22
ENSG00000112964	5	42423439	42721878	1	growth hormone receptor [Source:HGNC Symbol;Acc:HGNC:4263]	GHR	ENSG00000112964	88.1133	2.64068	0.268245	9.8443	7.25392e-23	3.6315e-19
ENSG00000108691	17	34255218	34257203	1	C-C motif chemokine ligand 2 [Source:HGNC Symbol;Acc:HGNC:10618]	CCL2	ENSG00000108691	74.0126	10.7612	1.21694	8.84285	9.33035e-19	3.73681e-15
ENSG00000114200	3	165772904	165837462	-1	butyrylcholinesterase [Source:HGNC Symbol;Acc:HGNC:983]	BCHE	ENSG00000114200	87.9779	11.0092	1.27411	8.64075	5.58454e-18	1.86384e-14
ENSG00000227115	18	51346249	51643939	1	long intergenic non-protein coding RNA 1630 [Source:HGNC Symbol;Acc:HGNC:52295]	LINC01630	ENSG00000227115	35.4682	9.70068	1.22811	7.89888	2.81413e-15	8.05043e-12
ENSG00000215105	X	75740831	75746911	-1	tetratricopeptide repeat domain 3 pseudogene 1 [Source:HGNC Symbol;Acc:HGNC:23318]	TTC3P1	ENSG00000215105	285.31	1.42471	0.189126	7.53314	4.95359e-14	1.23995e-10
ENSG00000138650	4	133149294	133208606	1	protocadherin 10 [Source:HGNC Symbol;Acc:HGNC:13404]	PCDH10	ENSG00000138650	1405.67	8.48512	1.1762	7.21401	5.43285e-13	1.20881e-09
ENSG00000142611	1	3069168	3438621	1	PR/SET domain 16 [Source:HGNC Symbol;Acc:HGNC:14000]	PRDM16	ENSG00000142611	73.8396	2.98993	0.419233	7.13191	9.89821e-13	1.98212e-09
ENSG00000122824	X	51332231	51337525	1	nudix hydrolase 10 [Source:HGNC Symbol;Acc:HGNC:17621]	NUDT10	ENSG00000122824	41.5435	2.1277	0.300193	7.08775	1.3631e-12	2.48146e-09
ENSG00000135750	1	233614004	233672512	1	potassium two pore domain channel subfamily K member 1 [Source:HGNC Symbol;Acc:HGNC:6272]	KCNK1	ENSG00000135750	26.0365	8.72082	1.28129	6.80627	1.00161e-11	1.67144e-08
ENSG00000204442	13	107163510	107866735	-1	family with sequence similarity 155 member A [Source:HGNC Symbol;Acc:HGNC:33877]	FAM155A	ENSG00000204442	89.3826	5.79253	0.859883	6.73641	1.62348e-11	2.50078e-08
ENSG00000105472	19	50723364	50725718	1	C-type lectin domain containing 11A [Source:HGNC Symbol;Acc:HGNC:10576]	CLEC11A	ENSG00000105472	258.759	6.00294	0.894853	6.7083	1.96909e-11	2.8165e-08
ENSG00000254535	4	134196333	134201789	-1	poly(A) binding protein cytoplasmic 4 like [Source:HGNC Symbol;Acc:HGNC:31955]	PABPC4L	ENSG00000254535	46.963	3.57797	0.544034	6.57675	4.80834e-11	6.41914e-08
ENSG00000081803	7	122318411	122886759	-1	calcium dependent secretion activator 2 [Source:HGNC Symbol;Acc:HGNC:16018]	CADPS2	ENSG00000081803	18.8903	4.47015	0.68248	6.54986	5.75913e-11	7.20791e-08
ENSG00000112378	6	138088505	138107419	-1	p53 apoptosis effector related to PMP22 [Source:HGNC Symbol;Acc:HGNC:17637]	PERP	ENSG00000112378	487.296	1.48823	0.229349	6.48893	8.64485e-11	1.01831e-07
ENSG00000146242	6	82363206	82370828	1	trophoblast glycoprotein [Source:HGNC Symbol;Acc:HGNC:12004]	TPBG	ENSG00000146242	657.833	1.16523	0.181223	6.42982	1.27753e-10	1.42125e-07
ENSG00000181381	4	168356735	168537786	-1	DExD/H-box 60 like [Source:HGNC Symbol;Acc:HGNC:26429]	DDX60L	ENSG00000181381	937.552	-0.946809	0.147991	-6.39775	1.57682e-10	1.66189e-07
ENSG00000133985	14	70641916	70675366	1	tetratricopeptide repeat domain 9 [Source:HGNC Symbol;Acc:HGNC:20267]	TTC9	ENSG00000133985	799.147	-1.00667	0.159243	-6.32161	2.58857e-10	2.59181e-07
ENSG00000176485	11	63573195	63616883	-1	phospholipase A and acyltransferase 3 [Source:HGNC Symbol;Acc:HGNC:17825]	PLAAT3	ENSG00000176485	778.455	-0.942122	0.150679	-6.25249	4.03959e-10	3.67694e-07
ENSG00000154529	9	41890314	42129510	-1	contactin associated protein like 3B [Source:HGNC Symbol;Acc:HGNC:32035]	CNTNAP3B	ENSG00000154529	266.487	5.98525	0.957074	6.2537	4.00836e-10	3.67694e-07
ENSG00000114541	3	69168782	69542583	-1	FERM domain containing 4B [Source:HGNC Symbol;Acc:HGNC:24886]	FRMD4B	ENSG00000114541	375.284	-2.83412	0.454799	-6.23158	4.61748e-10	4.02022e-07
ENSG00000155816	1	240014348	240475187	1	formin 2 [Source:HGNC Symbol;Acc:HGNC:14074]	FMN2	ENSG00000155816	736.056	5.81998	0.946341	6.14998	7.74927e-10	6.4658e-07
ENSG00000189221	X	43654907	43746824	1	monoamine oxidase A [Source:HGNC Symbol;Acc:HGNC:6833]	MAOA	ENSG00000189221	85.3592	7.50482	1.22576	6.12258	9.20733e-10	7.37507e-07
ENSG00000067141	15	73051710	73305205	1	neogenin 1 [Source:HGNC Symbol;Acc:HGNC:7754]	NEO1	ENSG00000067141	82.7668	1.59085	0.260732	6.10146	1.05103e-09	8.09496e-07
ENSG00000158813	X	69616067	70039472	1	ectodysplasin A [Source:HGNC Symbol;Acc:HGNC:3157]	EDA	ENSG00000158813	20.4838	3.32031	0.548673	6.05154	1.43471e-09	1.06407e-06
ENSG00000115525	2	85837120	85905199	-1	ST3 beta-galactoside alpha-2,3-sialyltransferase 5 [Source:HGNC Symbol;Acc:HGNC:10872]	ST3GAL5	ENSG00000115525	529.368	-0.803049	0.133967	-5.99438	2.04264e-09	1.46085e-06
ENSG00000100344	22	43923739	43964488	1	patatin like phospholipase domain containing 3 [Source:HGNC Symbol;Acc:HGNC:18590]	PNPLA3	ENSG00000100344	556.163	-1.34001	0.230047	-5.82495	5.71312e-09	3.94501e-06
ENSG00000113361	5	31193686	31329146	1	cadherin 6 [Source:HGNC Symbol;Acc:HGNC:1765]	CDH6	ENSG00000113361	16.8537	3.92612	0.676871	5.8004	6.61574e-09	4.41601e-06
ENSG00000118515	6	134169246	134318112	-1	serum/glucocorticoid regulated kinase 1 [Source:HGNC Symbol;Acc:HGNC:10810]	SGK1	ENSG00000118515	1962.39	0.955413	0.166656	5.73284	9.87627e-09	6.37975e-06
ENSG00000154654	21	20998409	21543329	1	neural cell adhesion molecule 2 [Source:HGNC Symbol;Acc:HGNC:7657]	NCAM2	ENSG00000154654	32.1875	3.20709	0.567957	5.64671	1.63544e-08	1.02343e-05
ENSG00000149256	11	78652831	79440948	-1	teneurin transmembrane protein 4 [Source:HGNC Symbol;Acc:HGNC:29945]	TENM4	ENSG00000149256	115.608	1.9739	0.351181	5.62076	1.90123e-08	1.1537e-05
ENSG00000184347	5	168661733	169301129	-1	slit guidance ligand 3 [Source:HGNC Symbol;Acc:HGNC:11087]	SLIT3	ENSG00000184347	39.4042	2.88214	0.514501	5.60182	2.12113e-08	1.24928e-05
ENSG00000235034	19	50649445	50659310	1	chromosome 19 open reading frame 81 [Source:HGNC Symbol;Acc:HGNC:40041]	C19orf81	ENSG00000235034	14.221	7.05683	1.27314	5.54283	2.97617e-08	1.70279e-05
ENSG00000131398	19	50311937	50333515	-1	potassium voltage-gated channel subfamily C member 3 [Source:HGNC Symbol;Acc:HGNC:6235]	KCNC3	ENSG00000131398	53.9633	5.86971	1.06211	5.52645	3.2678e-08	1.81771e-05
ENSG00000277406	1	146321214	146401647	-1	SEC22 homolog B4, pseudogene [Source:HGNC Symbol;Acc:HGNC:53892]	SEC22B4P	ENSG00000277406	73.7036	-1.51701	0.276362	-5.48921	4.03727e-08	2.07298e-05
ENSG00000151692	2	6917412	7068286	1	ring finger protein 144A [Source:HGNC Symbol;Acc:HGNC:20457]	RNF144A	ENSG00000151692	17.323	4.10193	0.746629	5.49393	3.9308e-08	2.07298e-05
ENSG00000150471	4	61201258	62078335	1	adhesion G protein-coupled receptor L3 [Source:HGNC Symbol;Acc:HGNC:20974]	ADGRL3	ENSG00000150471	11.1107	5.50857	1.00324	5.49077	4.00195e-08	2.07298e-05
ENSG00000102043	X	64268081	64395452	-1	myotubularin related protein 8 [Source:HGNC Symbol;Acc:HGNC:16825]	MTMR8	ENSG00000102043	7.14211	7.29129	1.33355	5.46757	4.56252e-08	2.28411e-05
ENSG00000280241	4	153948718	154300500	1	novel transcript, antisense to DCHS2		ENSG00000280241	80.4547	1.98452	0.363319	5.4622	4.7026e-08	2.29682e-05
ENSG00000176049	5	147585438	147782775	-1	janus kinase and microtubule interacting protein 2 [Source:HGNC Symbol;Acc:HGNC:29067]	JAKMIP2	ENSG00000176049	9.56957	7.66525	1.40783	5.44473	5.18829e-08	2.4737e-05
ENSG00000124613	6	27374615	27403904	1	zinc finger protein 391 [Source:HGNC Symbol;Acc:HGNC:18779]	ZNF391	ENSG00000124613	42.6528	1.73717	0.320236	5.42465	5.80669e-08	2.66336e-05
ENSG00000244306	14	19268853	19337730	-1	double homeobox A pseudogene 10 [Source:NCBI gene;Acc:503639]		ENSG00000244306	64.055	9.82056	1.81082	5.42326	5.85207e-08	2.66336e-05
ENSG00000145423	4	153780591	153789083	-1	secreted frizzled related protein 2 [Source:HGNC Symbol;Acc:HGNC:10777]	SFRP2	ENSG00000145423	14.2918	5.76418	1.07306	5.37171	7.79927e-08	3.47067e-05
ENSG00000237283	1	188705623	188732208	-1	novel transcript		ENSG00000237283	6.74301	7.2859	1.36002	5.35719	8.45268e-08	3.67967e-05
ENSG00000112379	6	138161939	138344663	1	ARFGEF family member 3 [Source:HGNC Symbol;Acc:HGNC:21213]	ARFGEF3	ENSG00000112379	168.221	0.962713	0.183051	5.25926	1.44635e-07	6.16236e-05
ENSG00000121904	1	33513999	34165842	-1	CUB and Sushi multiple domains 2 [Source:HGNC Symbol;Acc:HGNC:19290]	CSMD2	ENSG00000121904	5.99009	7.10279	1.38379	5.13283	2.85413e-07	0.000119071
ENSG00000180875	1	240489573	240612155	-1	gremlin 2, DAN family BMP antagonist [Source:HGNC Symbol;Acc:HGNC:17655]	GREM2	ENSG00000180875	51.9601	5.76295	1.13559	5.07485	3.87798e-07	0.000158483
ENSG00000132821	20	37903111	37945350	1	V-set and transmembrane domain containing 2 like [Source:HGNC Symbol;Acc:HGNC:16096]	VSTM2L	ENSG00000132821	171.779	-1.53725	0.303863	-5.05903	4.21384e-07	0.000168764
ENSG00000269893	4	118278709	118285316	1	small nucleolar RNA host gene 8 [Source:HGNC Symbol;Acc:HGNC:33098]	SNHG8	ENSG00000269893	485.563	0.595891	0.11863	5.02309	5.08468e-07	0.000199648
ENSG00000035664	15	63907036	64072033	-1	death associated protein kinase 2 [Source:HGNC Symbol;Acc:HGNC:2675]	DAPK2	ENSG00000035664	91.3108	-0.990592	0.198755	-4.98399	6.22865e-07	0.000239863
ENSG00000158258	3	139935185	140577397	1	calsyntenin 2 [Source:HGNC Symbol;Acc:HGNC:17448]	CLSTN2	ENSG00000158258	62.1551	2.58068	0.525831	4.90781	9.20991e-07	0.000347978
ENSG00000161638	12	54395261	54419266	-1	integrin subunit alpha 5 [Source:HGNC Symbol;Acc:HGNC:6141]	ITGA5	ENSG00000161638	29192.2	0.638898	0.130563	4.89341	9.91055e-07	0.000367516
ENSG00000105419	19	47403124	47419523	-1	Meis homeobox 3 [Source:HGNC Symbol;Acc:HGNC:29537]	MEIS3	ENSG00000105419	258.806	1.64912	0.337368	4.8882	1.01763e-06	0.000370511
ENSG00000183873	3	38548057	38649673	-1	sodium voltage-gated channel alpha subunit 5 [Source:HGNC Symbol;Acc:HGNC:10593]	SCN5A	ENSG00000183873	4822.77	-1.02891	0.210716	-4.88294	1.04517e-06	0.000371797
ENSG00000119280	1	230837119	230869589	-1	chromosome 1 open reading frame 198 [Source:HGNC Symbol;Acc:HGNC:25900]	C1orf198	ENSG00000119280	1734.63	-0.832887	0.170777	-4.87705	1.07686e-06	0.000371797
ENSG00000038945	8	16107878	16567490	-1	macrophage scavenger receptor 1 [Source:HGNC Symbol;Acc:HGNC:7376]	MSR1	ENSG00000038945	18.6674	3.59153	0.735947	4.88014	1.06009e-06	0.000371797
ENSG00000131737	17	41377650	41382403	-1	keratin 34 [Source:HGNC Symbol;Acc:HGNC:6452]	KRT34	ENSG00000131737	343.64	-1.05993	0.218048	-4.861	1.16793e-06	0.000396403
ENSG00000213023	19	50621307	50639881	-1	synaptotagmin 3 [Source:HGNC Symbol;Acc:HGNC:11511]	SYT3	ENSG00000213023	5.62132	6.91456	1.42809	4.84182	1.28655e-06	0.000429388
ENSG00000144677	3	37861880	37984469	1	CTD small phosphatase like [Source:HGNC Symbol;Acc:HGNC:16890]	CTDSPL	ENSG00000144677	1677.25	-0.498002	0.103095	-4.83051	1.36181e-06	0.000447053
ENSG00000064300	17	49495293	49515008	1	nerve growth factor receptor [Source:HGNC Symbol;Acc:HGNC:7809]	NGFR	ENSG00000064300	219.825	-2.72641	0.564853	-4.82677	1.38768e-06	0.000448198
ENSG00000168427	2	238138668	238152947	1	kelch like family member 30 [Source:HGNC Symbol;Acc:HGNC:24770]	KLHL30	ENSG00000168427	72.5971	-2.911	0.603589	-4.82281	1.41548e-06	0.000449921
ENSG00000274428	1	146409903	146410062	1			ENSG00000274428	31.972	-2.49086	0.517155	-4.81647	1.46121e-06	0.0004572
ENSG00000175764	9	121821928	122093606	-1	tubulin tyrosine ligase like 11 [Source:HGNC Symbol;Acc:HGNC:18113]	TTLL11	ENSG00000175764	277.163	0.627804	0.131498	4.77426	1.80372e-06	0.000555683
ENSG00000100784	14	90847861	91060641	-1	ribosomal protein S6 kinase A5 [Source:HGNC Symbol;Acc:HGNC:10434]	RPS6KA5	ENSG00000100784	169.87	-1.06011	0.224244	-4.72747	2.2733e-06	0.000669453
ENSG00000261534	9	121815674	121819452	-1	novel transcript, overlapping TTLL11		ENSG00000261534	268.708	1.22997	0.260103	4.7288	2.25848e-06	0.000669453
ENSG00000154493	10	126424997	126798708	-1	chromosome 10 open reading frame 90 [Source:HGNC Symbol;Acc:HGNC:26563]	C10orf90	ENSG00000154493	22.7764	1.82914	0.386877	4.72796	2.26788e-06	0.000669453
ENSG00000133055	1	203167811	203175826	-1	myosin binding protein H [Source:HGNC Symbol;Acc:HGNC:7552]	MYBPH	ENSG00000133055	529.022	-3.36424	0.714273	-4.71001	2.47702e-06	0.000718873
ENSG00000091409	2	172427354	172506459	1	integrin subunit alpha 6 [Source:HGNC Symbol;Acc:HGNC:6142]	ITGA6	ENSG00000091409	1189.98	-1.02989	0.219114	-4.70026	2.59825e-06	0.000743285
ENSG00000182272	11	369499	382117	1	beta-1,4-N-acetyl-galactosaminyltransferase 4 [Source:HGNC Symbol;Acc:HGNC:26315]	B4GALNT4	ENSG00000182272	48.1679	2.2593	0.481548	4.69175	2.70877e-06	0.000763988
ENSG00000092096	14	23346306	23352912	-1	solute carrier family 22 member 17 [Source:HGNC Symbol;Acc:HGNC:23095]	SLC22A17	ENSG00000092096	706.369	0.740691	0.158167	4.68297	2.82745e-06	0.000778416
ENSG00000170396	2	184598529	184939492	1	zinc finger protein 804A [Source:HGNC Symbol;Acc:HGNC:21711]	ZNF804A	ENSG00000170396	5.82489	7.05818	1.50744	4.68223	2.83767e-06	0.000778416
ENSG00000100311	22	39223359	39244751	-1	platelet derived growth factor subunit B [Source:HGNC Symbol;Acc:HGNC:8800]	PDGFB	ENSG00000100311	910.209	-1.38606	0.298951	-4.6364	3.54525e-06	0.000910176
ENSG00000086289	7	37683843	37951936	1	ependymin related 1 [Source:HGNC Symbol;Acc:HGNC:17572]	EPDR1	ENSG00000086289	693.025	-1.08087	0.23293	-4.64032	3.47867e-06	0.000910176
ENSG00000157111	5	73120569	73131809	1	transmembrane protein 171 [Source:HGNC Symbol;Acc:HGNC:27031]	TMEM171	ENSG00000157111	334.866	-0.928512	0.200134	-4.63944	3.4935e-06	0.000910176
ENSG00000151748	14	50632058	50668331	-1	salvador family WW domain containing protein 1 [Source:HGNC Symbol;Acc:HGNC:17795]	SAV1	ENSG00000151748	1124.11	-0.593755	0.128019	-4.63803	3.51744e-06	0.000910176
ENSG00000156103	8	88032011	88328025	-1	matrix metallopeptidase 16 [Source:HGNC Symbol;Acc:HGNC:7162]	MMP16	ENSG00000156103	119.906	1.35289	0.291417	4.64245	3.44296e-06	0.000910176
ENSG00000102053	X	65366638	65507887	1	zinc finger CCCH-type containing 12B [Source:HGNC Symbol;Acc:HGNC:17407]	ZC3H12B	ENSG00000102053	33.4709	2.16751	0.469553	4.61611	3.90994e-06	0.000978708
ENSG00000163531	1	204828651	205022822	1	neurofascin [Source:HGNC Symbol;Acc:HGNC:29866]	NFASC	ENSG00000163531	24.6713	3.43021	0.742757	4.61821	3.87058e-06	0.000978708
ENSG00000116337	1	109616104	109632053	1	adenosine monophosphate deaminase 2 [Source:HGNC Symbol;Acc:HGNC:469]	AMPD2	ENSG00000116337	1374.62	0.387877	0.0849351	4.56675	4.95341e-06	0.00122459
ENSG00000173621	11	66856647	66860475	1	leucine rich repeat and fibronectin type III domain containing 4 [Source:HGNC Symbol;Acc:HGNC:28456]	LRFN4	ENSG00000173621	311.683	0.599771	0.132071	4.54128	5.5914e-06	0.00134746
ENSG00000169760	3	173396284	174286644	1	neuroligin 1 [Source:HGNC Symbol;Acc:HGNC:14291]	NLGN1	ENSG00000169760	30.3868	2.53544	0.55859	4.539	5.65227e-06	0.00134746
ENSG00000119866	2	60450520	60555154	-1	BAF chromatin remodeling complex subunit BCL11A [Source:HGNC Symbol;Acc:HGNC:13221]	BCL11A	ENSG00000119866	16.6793	3.46101	0.76244	4.53939	5.64168e-06	0.00134746
ENSG00000004478	12	2794970	2805423	1	FKBP prolyl isomerase 4 [Source:HGNC Symbol;Acc:HGNC:3720]	FKBP4	ENSG00000004478	1647.38	0.405254	0.0895794	4.52397	6.06913e-06	0.00142982
ENSG00000173597	4	69721167	69787961	-1	sulfotransferase family 1B member 1 [Source:HGNC Symbol;Acc:HGNC:17845]	SULT1B1	ENSG00000173597	149.217	3.55292	0.789569	4.49982	6.80101e-06	0.00158361
ENSG00000163623	4	84491987	84498450	-1	NK6 homeobox 1 [Source:HGNC Symbol;Acc:HGNC:7839]	NKX6-1	ENSG00000163623	36.1319	1.74062	0.387824	4.48817	7.18361e-06	0.00165347
ENSG00000198300	19	56810077	56840728	-1	paternally expressed 3 [Source:HGNC Symbol;Acc:HGNC:8826]	PEG3	ENSG00000198300	6.43453	7.18957	1.60364	4.48329	7.35002e-06	0.00167255
ENSG00000106714	9	39072767	39288315	-1	contactin associated protein like 3 [Source:HGNC Symbol;Acc:HGNC:13834]	CNTNAP3	ENSG00000106714	121.084	4.06056	0.907097	4.47643	7.59015e-06	0.00170778
ENSG00000116132	1	170662728	170739421	1	paired related homeobox 1 [Source:HGNC Symbol;Acc:HGNC:9142]	PRRX1	ENSG00000116132	603.684	1.28578	0.288729	4.45322	8.45913e-06	0.00188216
ENSG00000116183	1	176463171	176845601	1	pappalysin 2 [Source:HGNC Symbol;Acc:HGNC:14615]	PAPPA2	ENSG00000116183	47.5216	3.28928	0.739944	4.44531	8.7766e-06	0.00193133
ENSG00000107796	10	88935074	88991339	-1	actin alpha 2, smooth muscle [Source:HGNC Symbol;Acc:HGNC:130]	ACTA2	ENSG00000107796	1392.2	2.35552	0.530484	4.44033	8.98211e-06	0.00195507
ENSG00000250007	15	34755084	34813505	1	novel transcript, antisense to ACTC1		ENSG00000250007	25.0204	-2.08822	0.47123	-4.43142	9.36142e-06	0.00201572
ENSG00000240065	6	32844136	32859851	1	proteasome subunit beta 9 [Source:HGNC Symbol;Acc:HGNC:9546]	PSMB9	ENSG00000240065	126.264	-1.18617	0.270626	-4.38307	1.17016e-05	0.00246657
ENSG00000110660	11	107790991	107928293	-1	solute carrier family 35 member F2 [Source:HGNC Symbol;Acc:HGNC:23615]	SLC35F2	ENSG00000110660	452.873	0.787232	0.179589	4.38351	1.16781e-05	0.00246657
ENSG00000184986	14	105526583	105530202	1	transmembrane protein 121 [Source:HGNC Symbol;Acc:HGNC:20511]	TMEM121	ENSG00000184986	181.736	0.798864	0.182492	4.37752	1.20035e-05	0.00247804
ENSG00000057294	12	32790745	32896840	-1	plakophilin 2 [Source:HGNC Symbol;Acc:HGNC:9024]	PKP2	ENSG00000057294	5.135	6.71371	1.53364	4.37764	1.19973e-05	0.00247804
ENSG00000103489	16	17101769	17470881	-1	xylosyltransferase 1 [Source:HGNC Symbol;Acc:HGNC:15516]	XYLT1	ENSG00000103489	1840.56	1.13859	0.261202	4.35903	1.3064e-05	0.00264846
ENSG00000162595	1	68045896	68051631	-1	DIRAS family GTPase 3 [Source:HGNC Symbol;Acc:HGNC:687]	DIRAS3	ENSG00000162595	29.0233	1.47925	0.339391	4.35854	1.30935e-05	0.00264846
ENSG00000132357	5	40841308	40860175	1	caspase recruitment domain family member 6 [Source:HGNC Symbol;Acc:HGNC:16394]	CARD6	ENSG00000132357	73.2628	-1.43644	0.33048	-4.34653	1.38311e-05	0.00274226
ENSG00000242516	3	75672300	75742048	1	long intergenic non-protein coding RNA 960 [Source:HGNC Symbol;Acc:HGNC:48710]	LINC00960	ENSG00000242516	9.63354	3.70313	0.851765	4.3476	1.37636e-05	0.00274226
ENSG00000150556	2	149038107	149215262	1	LY6/PLAUR domain containing 6B [Source:HGNC Symbol;Acc:HGNC:27018]	LYPD6B	ENSG00000150556	696.444	-1.82149	0.419491	-4.34213	1.41108e-05	0.00277028
ENSG00000135636	2	71453722	71686768	1	dysferlin [Source:HGNC Symbol;Acc:HGNC:3097]	DYSF	ENSG00000135636	13248.4	-0.893248	0.205822	-4.33991	1.42543e-05	0.00277129
ENSG00000148426	10	11823339	11872277	1	proline and serine rich 2 [Source:HGNC Symbol;Acc:HGNC:23728]	PROSER2	ENSG00000148426	439.771	-1.11395	0.257855	-4.32007	1.55976e-05	0.0029988
ENSG00000155324	5	126360132	126496494	1	GRAM domain containing 2B [Source:HGNC Symbol;Acc:HGNC:24911]	GRAMD2B	ENSG00000155324	884.316	-0.801397	0.185672	-4.3162	1.58738e-05	0.0029988
ENSG00000006740	17	12789498	12991643	1	Rho GTPase activating protein 44 [Source:HGNC Symbol;Acc:HGNC:29096]	ARHGAP44	ENSG00000006740	17.311	2.1121	0.489232	4.31717	1.58043e-05	0.0029988
ENSG00000134138	15	36889204	37101299	-1	Meis homeobox 2 [Source:HGNC Symbol;Acc:HGNC:7001]	MEIS2	ENSG00000134138	157.421	0.914101	0.21235	4.3047	1.67215e-05	0.00312771
ENSG00000131831	X	17800049	17861337	-1	retinoic acid induced 2 [Source:HGNC Symbol;Acc:HGNC:9835]	RAI2	ENSG00000131831	24.8181	2.87083	0.667208	4.30276	1.68686e-05	0.00312771
ENSG00000136997	8	127735434	127742951	1	MYC proto-oncogene, bHLH transcription factor [Source:HGNC Symbol;Acc:HGNC:7553]	MYC	ENSG00000136997	3172.55	0.359042	0.0835016	4.29982	1.70938e-05	0.0031404
ENSG00000003096	X	117897813	118117340	-1	kelch like family member 13 [Source:HGNC Symbol;Acc:HGNC:22931]	KLHL13	ENSG00000003096	4.23384	6.3043	1.46713	4.29702	1.73111e-05	0.00315141
ENSG00000168334	3	39183210	39192596	-1	xin actin binding repeat containing 1 [Source:HGNC Symbol;Acc:HGNC:14301]	XIRP1	ENSG00000168334	147.565	-1.94714	0.454082	-4.28807	1.80232e-05	0.00325148
ENSG00000163513	3	30606502	30694142	1	transforming growth factor beta receptor 2 [Source:HGNC Symbol;Acc:HGNC:11773]	TGFBR2	ENSG00000163513	24391.6	-0.390225	0.0910758	-4.28461	1.83057e-05	0.00327296
ENSG00000169213	1	51907956	51990700	-1	RAB3B, member RAS oncogene family [Source:HGNC Symbol;Acc:HGNC:9778]	RAB3B	ENSG00000169213	3771.62	-0.509016	0.119157	-4.27182	1.93882e-05	0.00343583
ENSG00000176749	17	32486993	32491253	1	cyclin dependent kinase 5 regulatory subunit 1 [Source:HGNC Symbol;Acc:HGNC:1775]	CDK5R1	ENSG00000176749	430.028	-0.646729	0.151816	-4.25996	2.04466e-05	0.0035916
ENSG00000169851	4	30720415	31146805	1	protocadherin 7 [Source:HGNC Symbol;Acc:HGNC:8659]	PCDH7	ENSG00000169851	346.578	1.4844	0.349605	4.24594	2.17677e-05	0.00375775
ENSG00000138795	4	108047545	108168956	-1	lymphoid enhancer binding factor 1 [Source:HGNC Symbol;Acc:HGNC:6551]	LEF1	ENSG00000138795	8.91275	3.40366	0.801307	4.24764	2.16035e-05	0.00375775
ENSG00000235961	X	153072482	153075018	1	PNMA family member 6A [Source:HGNC Symbol;Acc:HGNC:28248]	PNMA6A	ENSG00000235961	72.9395	2.05727	0.485989	4.23315	2.30438e-05	0.00394403
ENSG00000160588	11	118226690	118252365	-1	myelin protein zero like 3 [Source:HGNC Symbol;Acc:HGNC:27279]	MPZL3	ENSG00000160588	29.5189	2.18329	0.516634	4.22599	2.37897e-05	0.0040372
ENSG00000078114	10	20779973	21174187	-1	nebulette [Source:HGNC Symbol;Acc:HGNC:16932]	NEBL	ENSG00000078114	25.7267	2.00088	0.473997	4.22129	2.42909e-05	0.0040876
ENSG00000156140	4	72280969	72569221	-1	ADAM metallopeptidase with thrombospondin type 1 motif 3 [Source:HGNC Symbol;Acc:HGNC:219]	ADAMTS3	ENSG00000156140	6.68728	4.45856	1.05993	4.20646	2.59402e-05	0.00432878
ENSG00000249158	5	140868183	141012344	1	protocadherin alpha 11 [Source:HGNC Symbol;Acc:HGNC:8665]	PCDHA11	ENSG00000249158	4.50833	6.38938	1.52242	4.19687	2.70634e-05	0.00447889
ENSG00000126790	14	59460363	59484408	-1	trans-L-3-hydroxyproline dehydratase [Source:HGNC Symbol;Acc:HGNC:20488]	L3HYPDH	ENSG00000126790	657.643	0.395794	0.0943607	4.19448	2.73501e-05	0.00448923
ENSG00000132688	1	156668763	156677407	-1	nestin [Source:HGNC Symbol;Acc:HGNC:7756]	NES	ENSG00000132688	75514.8	-0.43524	0.103896	-4.18918	2.79969e-05	0.00455802
ENSG00000176490	19	2714567	2721372	-1	DIRAS family GTPase 1 [Source:HGNC Symbol;Acc:HGNC:19127]	DIRAS1	ENSG00000176490	79.3703	1.39809	0.334134	4.18421	2.86159e-05	0.00462123
ENSG00000172403	4	118850688	119061247	1	synaptopodin 2 [Source:HGNC Symbol;Acc:HGNC:17732]	SYNPO2	ENSG00000172403	2355.13	-0.98863	0.236467	-4.18084	2.90431e-05	0.0046527
ENSG00000146426	6	154832697	155257723	1	T cell lymphoma invasion and metastasis 2 [Source:HGNC Symbol;Acc:HGNC:11806]	TIAM2	ENSG00000146426	340.424	-0.68205	0.163714	-4.1661	3.0986e-05	0.00488894
ENSG00000110921	12	109573255	109598125	1	mevalonate kinase [Source:HGNC Symbol;Acc:HGNC:7530]	MVK	ENSG00000110921	1086.35	-0.567252	0.136175	-4.16562	3.10511e-05	0.00488894
ENSG00000118276	18	31622247	31685836	-1	beta-1,4-galactosyltransferase 6 [Source:HGNC Symbol;Acc:HGNC:929]	B4GALT6	ENSG00000118276	21.3698	4.48619	1.07733	4.16416	3.12502e-05	0.00488894
ENSG00000182179	3	49805209	49813953	-1	ubiquitin like modifier activating enzyme 7 [Source:HGNC Symbol;Acc:HGNC:12471]	UBA7	ENSG00000182179	543.256	-0.779561	0.187674	-4.15379	3.27008e-05	0.00503719
ENSG00000003402	2	201116154	201176687	1	CASP8 and FADD like apoptosis regulator [Source:HGNC Symbol;Acc:HGNC:1876]	CFLAR	ENSG00000003402	2761.76	-0.362118	0.08715	-4.15512	3.25121e-05	0.00503719
ENSG00000187123	2	149329985	149474138	1	LY6/PLAUR domain containing 6 [Source:HGNC Symbol;Acc:HGNC:28751]	LYPD6	ENSG00000187123	864.746	-1.02769	0.250046	-4.11001	3.95643e-05	0.0058687
ENSG00000116774	1	113979391	114035572	1	olfactomedin like 3 [Source:HGNC Symbol;Acc:HGNC:24956]	OLFML3	ENSG00000116774	16727.8	-0.767892	0.186703	-4.11291	3.90701e-05	0.0058687
ENSG00000106123	7	142855061	142871094	1	EPH receptor B6 [Source:HGNC Symbol;Acc:HGNC:3396]	EPHB6	ENSG00000106123	83.6734	1.33372	0.324362	4.11182	3.92552e-05	0.0058687
ENSG00000055163	5	157266079	157395595	1	cytoplasmic FMR1 interacting protein 2 [Source:HGNC Symbol;Acc:HGNC:13760]	CYFIP2	ENSG00000055163	105.946	1.54535	0.375881	4.11128	3.93477e-05	0.0058687
ENSG00000066735	14	104138723	104180894	1	kinesin family member 26A [Source:HGNC Symbol;Acc:HGNC:20226]	KIF26A	ENSG00000066735	5.07826	6.38753	1.55363	4.11136	3.93334e-05	0.0058687
ENSG00000196954	11	104942866	104969366	-1	caspase 4 [Source:HGNC Symbol;Acc:HGNC:1505]	CASP4	ENSG00000196954	834.053	-0.383284	0.0934717	-4.10054	4.12193e-05	0.00606923
ENSG00000226087	2	47225781	47240886	1	novel transcript		ENSG00000226087	172.401	-1.0217	0.249318	-4.09799	4.16759e-05	0.00609118
ENSG00000123360	12	54549601	54579239	1	phosphodiesterase 1B [Source:HGNC Symbol;Acc:HGNC:8775]	PDE1B	ENSG00000123360	8.21952	4.60392	1.12392	4.09632	4.19766e-05	0.00609118
ENSG00000110042	11	59171430	59208588	1	deltex E3 ubiquitin ligase 4 [Source:HGNC Symbol;Acc:HGNC:29151]	DTX4	ENSG00000110042	370.232	-0.802712	0.19617	-4.09192	4.2782e-05	0.00616338
ENSG00000149212	11	95165513	95232541	-1	sestrin 3 [Source:HGNC Symbol;Acc:HGNC:23060]	SESN3	ENSG00000149212	8.8006	4.51401	1.10511	4.08468	4.4138e-05	0.00631331
ENSG00000137726	11	117836976	117877486	-1	FXYD domain containing ion transport regulator 6 [Source:HGNC Symbol;Acc:HGNC:4030]	FXYD6	ENSG00000137726	12.12	4.29143	1.05207	4.07905	4.52192e-05	0.00642209
ENSG00000284977	9	117759455	117879988	1	novel transcript		ENSG00000284977	25.9083	-1.5742	0.386411	-4.07391	4.62302e-05	0.00651944
ENSG00000272872	22	15823197	15823890	1	novel transcript, sense intronic to novel transcript		ENSG00000272872	8.55221	6.92669	1.7048	4.06304	4.84369e-05	0.00678286
ENSG00000165996	10	17589032	17617374	-1	3-hydroxyacyl-CoA dehydratase 1 [Source:HGNC Symbol;Acc:HGNC:9639]	HACD1	ENSG00000165996	663.536	-0.542682	0.133678	-4.05962	4.91521e-05	0.00683521
ENSG00000163840	3	122564338	122575203	1	deltex E3 ubiquitin ligase 3L [Source:HGNC Symbol;Acc:HGNC:30323]	DTX3L	ENSG00000163840	488.129	-0.557668	0.137485	-4.05622	4.98727e-05	0.00688759
ENSG00000172201	6	19837370	19842197	1	inhibitor of DNA binding 4, HLH protein [Source:HGNC Symbol;Acc:HGNC:5363]	ID4	ENSG00000172201	7.99689	5.55508	1.37219	4.04832	5.15858e-05	0.00707538
ENSG00000127329	12	70515866	70637440	-1	protein tyrosine phosphatase receptor type B [Source:HGNC Symbol;Acc:HGNC:9665]	PTPRB	ENSG00000127329	120.374	-1.25895	0.311384	-4.04308	5.27545e-05	0.00718646
ENSG00000206195	22	15784959	15829984	1	double homeobox A pseudogene 8 [Source:HGNC Symbol;Acc:HGNC:32187]	DUXAP8	ENSG00000206195	55.5944	9.85035	2.44027	4.03658	5.42368e-05	0.00733846
ENSG00000074964	1	17539698	17697874	1	Rho guanine nucleotide exchange factor 10 like [Source:HGNC Symbol;Acc:HGNC:25540]	ARHGEF10L	ENSG00000074964	2478	-0.307093	0.0762952	-4.02506	5.696e-05	0.0075538
ENSG00000084764	2	26970612	27027196	1	microtubule associated protein RP/EB family member 3 [Source:HGNC Symbol;Acc:HGNC:6892]	MAPRE3	ENSG00000084764	76.7503	0.853195	0.211909	4.02623	5.66771e-05	0.0075538
ENSG00000147036	X	37571569	37684463	1	LanC like 3 [Source:HGNC Symbol;Acc:HGNC:24767]	LANCL3	ENSG00000147036	51.466	1.31124	0.325596	4.0272	5.64453e-05	0.0075538
ENSG00000105088	19	9853718	9936552	-1	olfactomedin 2 [Source:NCBI gene;Acc:93145]		ENSG00000105088	12.7536	2.61474	0.655895	3.98652	6.70489e-05	0.00883326
ENSG00000119771	2	23385179	23708611	1	kelch like family member 29 [Source:HGNC Symbol;Acc:HGNC:29404]	KLHL29	ENSG00000119771	230.988	0.628502	0.157721	3.98489	6.7512e-05	0.00883613
ENSG00000044524	3	89107621	89482134	1	EPH receptor A3 [Source:HGNC Symbol;Acc:HGNC:3387]	EPHA3	ENSG00000044524	5.85049	5.15766	1.29548	3.98126	6.85511e-05	0.00891386
ENSG00000129910	16	89171767	89195492	1	cadherin 15 [Source:HGNC Symbol;Acc:HGNC:1754]	CDH15	ENSG00000129910	6690.06	-1.04071	0.261757	-3.97586	7.01241e-05	0.0090015
ENSG00000142408	19	53963040	53990215	1	calcium voltage-gated channel auxiliary subunit gamma 8 [Source:HGNC Symbol;Acc:HGNC:13628]	CACNG8	ENSG00000142408	8.60446	4.63192	1.16471	3.97687	6.9827e-05	0.0090015
ENSG00000187098	3	69739435	69968337	1	melanocyte inducing transcription factor [Source:HGNC Symbol;Acc:HGNC:7105]	MITF	ENSG00000187098	205.665	-0.645407	0.162717	-3.96644	7.2953e-05	0.00930499
ENSG00000118564	4	15604539	15681679	-1	F-box and leucine rich repeat protein 5 [Source:HGNC Symbol;Acc:HGNC:13602]	FBXL5	ENSG00000118564	2292.21	-0.311524	0.0787344	-3.95664	7.60099e-05	0.00963353
ENSG00000130222	9	89605012	89606555	1	growth arrest and DNA damage inducible gamma [Source:HGNC Symbol;Acc:HGNC:4097]	GADD45G	ENSG00000130222	5.29159	5.73271	1.45081	3.95137	7.7704e-05	0.00978631
ENSG00000116117	2	204545475	205620162	1	par-3 family cell polarity regulator beta [Source:HGNC Symbol;Acc:HGNC:14446]	PARD3B	ENSG00000116117	873.898	-0.624679	0.158603	-3.93863	8.19487e-05	0.0101927
ENSG00000011347	11	61515313	61581148	-1	synaptotagmin 7 [Source:HGNC Symbol;Acc:HGNC:11514]	SYT7	ENSG00000011347	11.6296	2.75594	0.699639	3.93908	8.1793e-05	0.0101927
ENSG00000123500	6	116118909	116158747	-1	collagen type X alpha 1 chain [Source:HGNC Symbol;Acc:HGNC:2185]	COL10A1	ENSG00000123500	16.2408	-2.20865	0.561216	-3.93546	8.30362e-05	0.0102642
ENSG00000161653	17	44004546	44009063	1	N-acetylglutamate synthase [Source:HGNC Symbol;Acc:HGNC:17996]	NAGS	ENSG00000161653	383.074	0.790797	0.201301	3.92842	8.55044e-05	0.0105045
ENSG00000166016	11	34150987	34358010	-1	ankyrin repeat and BTB domain containing 2 [Source:HGNC Symbol;Acc:HGNC:23842]	ABTB2	ENSG00000166016	231.046	-0.703064	0.180033	-3.9052	9.41493e-05	0.011496
ENSG00000120149	5	174724582	174730896	1	msh homeobox 2 [Source:HGNC Symbol;Acc:HGNC:7392]	MSX2	ENSG00000120149	277.278	-0.888369	0.227723	-3.9011	9.57567e-05	0.0116214
ENSG00000134508	18	23134564	23260467	1	Cdk5 and Abl enzyme substrate 1 [Source:HGNC Symbol;Acc:HGNC:25097]	CABLES1	ENSG00000134508	218.917	-1.33643	0.342881	-3.89765	9.7132e-05	0.0117173
ENSG00000184349	5	107376889	107670937	-1	ephrin A5 [Source:HGNC Symbol;Acc:HGNC:3225]	EFNA5	ENSG00000184349	225.445	-0.587603	0.15128	-3.88421	0.000102665	0.0123106
ENSG00000167549	17	29614756	29622907	-1	coronin 6 [Source:HGNC Symbol;Acc:HGNC:21356]	CORO6	ENSG00000167549	1455.6	-0.919254	0.236961	-3.87934	0.000104739	0.0124845
ENSG00000172379	15	80404350	80597933	1	aryl hydrocarbon receptor nuclear translocator 2 [Source:HGNC Symbol;Acc:HGNC:16876]	ARNT2	ENSG00000172379	1610.95	-1.11329	0.287384	-3.87386	0.000107126	0.0126934
ENSG00000060140	12	10618923	10674318	-1	serine/threonine/tyrosine kinase 1 [Source:HGNC Symbol;Acc:HGNC:18889]	STYK1	ENSG00000060140	65.0549	-1.04786	0.270601	-3.87234	0.000107793	0.0126974
ENSG00000143341	1	185734391	186190949	1	hemicentin 1 [Source:HGNC Symbol;Acc:HGNC:19194]	HMCN1	ENSG00000143341	18.6354	2.43058	0.628423	3.86774	0.000109849	0.0128639
ENSG00000013016	2	31234152	31269451	1	EH domain containing 3 [Source:HGNC Symbol;Acc:HGNC:3244]	EHD3	ENSG00000013016	1000.71	0.411745	0.106509	3.86585	0.000110705	0.0128887
ENSG00000104361	8	98189826	98294393	-1	NIPA like domain containing 2 [Source:HGNC Symbol;Acc:HGNC:25854]	NIPAL2	ENSG00000104361	446.098	-0.590242	0.152977	-3.85837	0.000114147	0.0132127
ENSG00000111199	12	109783085	109833401	-1	transient receptor potential cation channel subfamily V member 4 [Source:HGNC Symbol;Acc:HGNC:18083]	TRPV4	ENSG00000111199	156.039	-0.773788	0.200778	-3.85394	0.000116231	0.0133766
ENSG00000100342	22	36253010	36267530	1	apolipoprotein L1 [Source:HGNC Symbol;Acc:HGNC:618]	APOL1	ENSG00000100342	156.327	-1.31228	0.341082	-3.84739	0.000119384	0.0136284
ENSG00000121769	1	31365625	31376850	-1	fatty acid binding protein 3 [Source:HGNC Symbol;Acc:HGNC:3557]	FABP3	ENSG00000121769	417.245	-1.27449	0.331569	-3.8438	0.000121142	0.0136284
ENSG00000166482	17	19383442	19387240	-1	microfibril associated protein 4 [Source:HGNC Symbol;Acc:HGNC:7035]	MFAP4	ENSG00000166482	205.739	1.06085	0.275987	3.84385	0.000121118	0.0136284
ENSG00000161681	19	50661827	50719450	-1	SH3 and multiple ankyrin repeat domains 1 [Source:HGNC Symbol;Acc:HGNC:15474]	SHANK1	ENSG00000161681	5.80898	6.43949	1.67437	3.84592	0.000120101	0.0136284
ENSG00000103888	15	80779343	80951776	1	cell migration inducing hyaluronidase 1 [Source:HGNC Symbol;Acc:HGNC:29213]	CEMIP	ENSG00000103888	3575.11	-1.43686	0.374353	-3.83825	0.000123912	0.0138623
ENSG00000154914	17	9644698	9729687	1	ubiquitin specific peptidase 43 [Source:HGNC Symbol;Acc:HGNC:20072]	USP43	ENSG00000154914	6.57098	6.00472	1.56571	3.83513	0.000125499	0.0139617
ENSG00000198879	10	7158624	7411486	-1	Scm like with four mbt domains 2 [Source:HGNC Symbol;Acc:HGNC:20256]	SFMBT2	ENSG00000198879	5.65258	3.72665	0.974926	3.82249	0.000132109	0.0146159
ENSG00000146094	5	177501907	177511274	-1	docking protein 3 [Source:HGNC Symbol;Acc:HGNC:24583]	DOK3	ENSG00000146094	310.153	-0.595575	0.156031	-3.81703	0.000135066	0.0148609
ENSG00000000971	1	196651878	196747504	1	complement factor H [Source:HGNC Symbol;Acc:HGNC:4883]	CFH	ENSG00000000971	2049.53	-0.392009	0.102898	-3.80967	0.000139153	0.015227
ENSG00000101040	20	47209214	47356889	-1	zinc finger MYND-type containing 8 [Source:HGNC Symbol;Acc:HGNC:9397]	ZMYND8	ENSG00000101040	3903.64	0.288248	0.0761341	3.78605	0.000153059	0.0166576
ENSG00000158710	1	159918107	159925732	-1	transgelin 2 [Source:HGNC Symbol;Acc:HGNC:11554]	TAGLN2	ENSG00000158710	29878.8	0.403197	0.106679	3.77952	0.000157129	0.0170081
ENSG00000108018	10	106573663	107164534	-1	sortilin related VPS10 domain containing receptor 1 [Source:HGNC Symbol;Acc:HGNC:16697]	SORCS1	ENSG00000108018	12.7846	2.90997	0.770605	3.77621	0.000159233	0.0171432
ENSG00000140092	14	91869412	91947987	-1	fibulin 5 [Source:HGNC Symbol;Acc:HGNC:3602]	FBLN5	ENSG00000140092	926.594	0.674046	0.179079	3.76397	0.000167239	0.0179089
ENSG00000168497	2	191834310	191847088	-1	caveolae associated protein 2 [Source:HGNC Symbol;Acc:HGNC:10690]	CAVIN2	ENSG00000168497	8750.52	-0.691707	0.184318	-3.75278	0.000174882	0.0186278
ENSG00000135324	6	84033772	84090881	1	melanocortin 2 receptor accessory protein 2 [Source:HGNC Symbol;Acc:HGNC:21232]	MRAP2	ENSG00000135324	7.78202	2.42067	0.650252	3.72266	0.000197135	0.0208869
ENSG00000140853	16	56989485	57083531	1	NLR family CARD domain containing 5 [Source:HGNC Symbol;Acc:HGNC:29933]	NLRC5	ENSG00000140853	505.398	-0.481362	0.129539	-3.71597	0.000202426	0.0211521
ENSG00000128335	22	36226209	36239954	-1	apolipoprotein L2 [Source:HGNC Symbol;Acc:HGNC:619]	APOL2	ENSG00000128335	1191.08	-0.307757	0.0828534	-3.71448	0.000203623	0.0211521
ENSG00000135486	12	54280193	54287088	1	heterogeneous nuclear ribonucleoprotein A1 [Source:HGNC Symbol;Acc:HGNC:5031]	HNRNPA1	ENSG00000135486	32436.4	0.250861	0.0675415	3.71418	0.000203863	0.0211521
ENSG00000145147	4	20251905	20620561	1	slit guidance ligand 2 [Source:HGNC Symbol;Acc:HGNC:11086]	SLIT2	ENSG00000145147	645.9	0.752843	0.202528	3.71723	0.000201417	0.0211521
ENSG00000132932	13	25371974	26025851	1	ATPase phospholipid transporting 8A2 [Source:HGNC Symbol;Acc:HGNC:13533]	ATP8A2	ENSG00000132932	208.998	-0.739389	0.199819	-3.70029	0.000215356	0.0221621
ENSG00000186868	17	45894382	46028334	1	microtubule associated protein tau [Source:HGNC Symbol;Acc:HGNC:6893]	MAPT	ENSG00000186868	49.4242	1.62258	0.438564	3.69975	0.000215811	0.0221621
ENSG00000211445	5	151020438	151028992	1	glutathione peroxidase 3 [Source:HGNC Symbol;Acc:HGNC:4555]	GPX3	ENSG00000211445	185.069	-0.799588	0.216446	-3.69416	0.000220612	0.0221998
ENSG00000175294	11	66016752	66026517	-1	cation channel sperm associated 1 [Source:HGNC Symbol;Acc:HGNC:17116]	CATSPER1	ENSG00000175294	304.213	-0.511333	0.138378	-3.69518	0.000219732	0.0221998
ENSG00000134369	1	201622885	201826969	1	neuron navigator 1 [Source:HGNC Symbol;Acc:HGNC:15989]	NAV1	ENSG00000134369	9463.5	0.334479	0.0905239	3.69492	0.000219958	0.0221998
ENSG00000169918	15	31475398	31870789	-1	OTU deubiquitinase 7A [Source:HGNC Symbol;Acc:HGNC:20718]	OTUD7A	ENSG00000169918	10.3256	2.8412	0.769105	3.69417	0.000220607	0.0221998
ENSG00000197182	22	46053869	46113928	1	MIRLET7B host gene [Source:HGNC Symbol;Acc:HGNC:37189]	MIRLET7BHG	ENSG00000197182	940.965	-0.404581	0.109681	-3.6887	0.000225405	0.0223452
ENSG00000134057	5	69167135	69178245	1	cyclin B1 [Source:HGNC Symbol;Acc:HGNC:1579]	CCNB1	ENSG00000134057	2999.45	0.615519	0.166816	3.68981	0.000224425	0.0223452
ENSG00000222022	2	237421420	237425276	-1	novel transcript		ENSG00000222022	177.327	0.806392	0.218509	3.69044	0.000223869	0.0223452
ENSG00000160145	3	124080023	124726325	1	kalirin RhoGEF kinase [Source:HGNC Symbol;Acc:HGNC:4814]	KALRN	ENSG00000160145	37.1934	1.46036	0.396261	3.68536	0.000228381	0.0225287
ENSG00000080493	4	71062667	71572087	1	solute carrier family 4 member 4 [Source:HGNC Symbol;Acc:HGNC:11030]	SLC4A4	ENSG00000080493	220.802	-1.05828	0.287863	-3.67632	0.00023662	0.0231138
ENSG00000167889	17	76868456	76950393	1	alpha-1,6-mannosylglycoprotein 6-beta-N-acetylglucosaminyltransferase B [Source:HGNC Symbol;Acc:HGNC:24140]	MGAT5B	ENSG00000167889	15.3951	1.91327	0.520284	3.67735	0.000235671	0.0231138
ENSG00000163349	1	113929324	113977869	1	homeodomain interacting protein kinase 1 [Source:HGNC Symbol;Acc:HGNC:19006]	HIPK1	ENSG00000163349	2957.77	-0.310865	0.0845949	-3.67475	0.000238086	0.0231441
ENSG00000175792	3	128064778	128153914	-1	RuvB like AAA ATPase 1 [Source:HGNC Symbol;Acc:HGNC:10474]	RUVBL1	ENSG00000175792	2184.03	0.329497	0.0898741	3.6662	0.000246179	0.0238151
ENSG00000184164	22	49918167	49927540	1	cysteine rich with EGF like domains 2 [Source:HGNC Symbol;Acc:HGNC:28150]	CRELD2	ENSG00000184164	2591.09	0.389189	0.10622	3.664	0.000248308	0.0239056
ENSG00000173432	11	18266260	18269977	1	serum amyloid A1 [Source:HGNC Symbol;Acc:HGNC:10513]	SAA1	ENSG00000173432	67.1274	-1.51323	0.413196	-3.66225	0.000250013	0.0239181
ENSG00000139970	14	59595976	59870776	-1	reticulon 1 [Source:HGNC Symbol;Acc:HGNC:10467]	RTN1	ENSG00000139970	18.083	2.2856	0.624354	3.66075	0.000251475	0.0239181
ENSG00000102383	X	75368427	75523502	-1	zinc finger DHHC-type containing 15 [Source:HGNC Symbol;Acc:HGNC:20342]	ZDHHC15	ENSG00000102383	41.2939	2.37172	0.647977	3.6602	0.000252021	0.0239181
ENSG00000153391	18	35452230	35497991	-1	INO80 complex subunit C [Source:HGNC Symbol;Acc:HGNC:26994]	INO80C	ENSG00000153391	236.791	-0.527501	0.144259	-3.65661	0.000255572	0.0241407
ENSG00000163171	2	37641882	37738468	-1	CDC42 effector protein 3 [Source:HGNC Symbol;Acc:HGNC:16943]	CDC42EP3	ENSG00000163171	15683.8	-0.307298	0.0840966	-3.65411	0.000258076	0.0242628
ENSG00000110104	11	60842113	60851081	1	coiled-coil domain containing 86 [Source:HGNC Symbol;Acc:HGNC:28359]	CCDC86	ENSG00000110104	964.867	0.490676	0.134429	3.65008	0.000262156	0.0245312
ENSG00000158246	1	27005020	27012850	-1	terminal nucleotidyltransferase 5B [Source:HGNC Symbol;Acc:HGNC:28273]	TENT5B	ENSG00000158246	210.281	0.597196	0.163778	3.64639	0.000265953	0.0247708
ENSG00000137502	11	82973133	83071923	-1	RAB30, member RAS oncogene family [Source:HGNC Symbol;Acc:HGNC:9770]	RAB30	ENSG00000137502	571.724	-0.501334	0.137672	-3.64151	0.000271045	0.0251282
ENSG00000143603	1	154697455	154870281	-1	potassium calcium-activated channel subfamily N member 3 [Source:HGNC Symbol;Acc:HGNC:6292]	KCNN3	ENSG00000143603	16.0592	-2.24135	0.615895	-3.63918	0.000273508	0.0251987
ENSG00000137501	11	85694224	85811159	-1	synaptotagmin like 2 [Source:HGNC Symbol;Acc:HGNC:15585]	SYTL2	ENSG00000137501	794.28	-0.634395	0.174397	-3.63765	0.000275137	0.0251987
ENSG00000221968	11	61873519	61892051	-1	fatty acid desaturase 3 [Source:HGNC Symbol;Acc:HGNC:3576]	FADS3	ENSG00000221968	9202.64	-0.375648	0.103279	-3.63723	0.000275581	0.0251987
ENSG00000162981	2	14632700	14650814	1	LRAT domain containing 1 [Source:HGNC Symbol;Acc:HGNC:20743]	LRATD1	ENSG00000162981	9.19951	2.47315	0.680311	3.63532	0.000277634	0.025271
ENSG00000171552	20	31664452	31723989	-1	BCL2 like 1 [Source:HGNC Symbol;Acc:HGNC:992]	BCL2L1	ENSG00000171552	6415.11	-0.409452	0.113044	-3.62206	0.000292269	0.0263095
ENSG00000197106	1	110150494	110202202	1	solute carrier family 6 member 17 [Source:HGNC Symbol;Acc:HGNC:31399]	SLC6A17	ENSG00000197106	44.3328	2.0313	0.560911	3.62143	0.000292985	0.0263095
ENSG00000221866	7	132123332	132648688	-1	plexin A4 [Source:HGNC Symbol;Acc:HGNC:9102]	PLXNA4	ENSG00000221866	2.54601	5.49797	1.51738	3.62334	0.000290828	0.0263095
ENSG00000237813	7	116238260	116499465	-1	novel transcript		ENSG00000237813	17.6396	-1.67983	0.464452	-3.6168	0.000298263	0.0266639
ENSG00000145390	4	119212587	119295517	1	ubiquitin specific peptidase 53 [Source:HGNC Symbol;Acc:HGNC:29255]	USP53	ENSG00000145390	340.271	-0.83684	0.231605	-3.61321	0.000302427	0.026916
ENSG00000175274	11	44885903	44951306	-1	tumor protein p53 inducible protein 11 [Source:HGNC Symbol;Acc:HGNC:16842]	TP53I11	ENSG00000175274	808.735	0.624886	0.173568	3.60023	0.000317934	0.0281709
ENSG00000119862	2	64453969	64461381	1	galectin like [Source:HGNC Symbol;Acc:HGNC:25012]	LGALSL	ENSG00000119862	10.2264	2.26685	0.630206	3.59699	0.000321916	0.0283981
ENSG00000137273	6	1389576	1395603	1	forkhead box F2 [Source:HGNC Symbol;Acc:HGNC:3810]	FOXF2	ENSG00000137273	6.90479	2.76201	0.768713	3.59304	0.000326846	0.0287066
ENSG00000197180	X	154424380	154428479	-1	novel transcript		ENSG00000197180	44.0806	-1.01355	0.283024	-3.58115	0.000342084	0.029844
ENSG00000084774	2	27217369	27243943	1	carbamoyl-phosphate synthetase 2, aspartate transcarbamylase, and dihydroorotase [Source:HGNC Symbol;Acc:HGNC:1424]	CAD	ENSG00000084774	4335.36	0.32145	0.0897748	3.58062	0.000342778	0.029844
ENSG00000184838	5	120464300	120687332	1	proline rich 16 [Source:HGNC Symbol;Acc:HGNC:29654]	PRR16	ENSG00000184838	2337.5	-0.340971	0.0953344	-3.57657	0.000348127	0.0301786
ENSG00000186193	9	137062127	137070557	-1	suppressor APC domain containing 2 [Source:HGNC Symbol;Acc:HGNC:28055]	SAPCD2	ENSG00000186193	252.225	0.976636	0.273152	3.57544	0.000349645	0.0301795
ENSG00000105383	19	51225064	51243860	1	CD33 molecule [Source:HGNC Symbol;Acc:HGNC:1659]	CD33	ENSG00000105383	5.50626	4.80317	1.34535	3.5702	0.000356705	0.0306568
ENSG00000281969	6	39818751	39823227	1	TEC		ENSG00000281969	66.2361	-0.974013	0.273039	-3.5673	0.000360682	0.0307287
ENSG00000130600	11	1995176	2001470	-1	H19 imprinted maternally expressed transcript [Source:HGNC Symbol;Acc:HGNC:4713]	H19	ENSG00000130600	78913.6	-0.635737	0.178321	-3.56513	0.00036368	0.0307287
ENSG00000143013	1	87328880	87348923	1	LIM domain only 4 [Source:HGNC Symbol;Acc:HGNC:6644]	LMO4	ENSG00000143013	774.831	0.379026	0.106301	3.56559	0.000363042	0.0307287
ENSG00000172348	6	46220736	46491972	-1	regulator of calcineurin 2 [Source:HGNC Symbol;Acc:HGNC:3041]	RCAN2	ENSG00000172348	48.7455	1.22024	0.342119	3.56673	0.000361468	0.0307287
ENSG00000164099	4	118280038	118353003	-1	serine protease 12 [Source:HGNC Symbol;Acc:HGNC:9477]	PRSS12	ENSG00000164099	103.984	1.46656	0.412173	3.55812	0.000373518	0.0314273
ENSG00000178038	3	46668995	46693704	-1	ALS2 C-terminal like [Source:HGNC Symbol;Acc:HGNC:20605]	ALS2CL	ENSG00000178038	25.0114	-1.64362	0.462991	-3.55	0.000385232	0.0322773
ENSG00000185070	14	85530144	85654428	1	fibronectin leucine rich transmembrane protein 2 [Source:HGNC Symbol;Acc:HGNC:3761]	FLRT2	ENSG00000185070	403.199	-0.680516	0.191756	-3.54886	0.000386903	0.0322822
ENSG00000277156	14	19267115	19268164	1	translocase of outer mitochondrial membrane 40 homolog (yeast) (TOMM40) pseudogene		ENSG00000277156	3.17425	6.02135	1.69966	3.54268	0.000396081	0.0329109
ENSG00000204264	6	32840717	32844679	-1	proteasome subunit beta 8 [Source:HGNC Symbol;Acc:HGNC:9545]	PSMB8	ENSG00000204264	573.704	-0.542426	0.153187	-3.54093	0.000398718	0.0329332
ENSG00000146592	7	28299321	28825894	1	cAMP responsive element binding protein 5 [Source:HGNC Symbol;Acc:HGNC:16844]	CREB5	ENSG00000146592	49.2592	1.59389	0.45021	3.54032	0.000399638	0.0329332
ENSG00000284731	3	130002789	130003007	-1	RNA binding protein, fox-1 homolog (C, elegans) 1 (RBFOX1) pseudogene		ENSG00000284731	44.276	-1.61262	0.457768	-3.52279	0.00042703	0.0346464
ENSG00000154736	21	26917922	26967088	-1	ADAM metallopeptidase with thrombospondin type 1 motif 5 [Source:HGNC Symbol;Acc:HGNC:221]	ADAMTS5	ENSG00000154736	181.54	-1.46206	0.414971	-3.52329	0.000426219	0.0346464
ENSG00000161642	12	54369133	54391298	-1	zinc finger protein 385A [Source:HGNC Symbol;Acc:HGNC:17521]	ZNF385A	ENSG00000161642	194.977	-0.511671	0.145172	-3.52458	0.000424154	0.0346464
ENSG00000083799	16	50742050	50801935	1	CYLD lysine 63 deubiquitinase [Source:HGNC Symbol;Acc:HGNC:2584]	CYLD	ENSG00000083799	1468.18	-0.291202	0.0826668	-3.52259	0.000427349	0.0346464
ENSG00000163485	1	203090654	203167405	1	adenosine A1 receptor [Source:HGNC Symbol;Acc:HGNC:262]	ADORA1	ENSG00000163485	165.78	-2.29745	0.65391	-3.5134	0.000442415	0.0355798
ENSG00000181722	3	114314501	115147271	-1	zinc finger and BTB domain containing 20 [Source:HGNC Symbol;Acc:HGNC:13503]	ZBTB20	ENSG00000181722	320.972	-0.698768	0.19884	-3.51423	0.000441035	0.0355798
ENSG00000196730	9	87497228	87708634	1	death associated protein kinase 1 [Source:HGNC Symbol;Acc:HGNC:2674]	DAPK1	ENSG00000196730	1020.62	-1.03339	0.294471	-3.5093	0.000449286	0.0358887
ENSG00000158292	1	6247353	6261098	-1	G protein-coupled receptor 153 [Source:HGNC Symbol;Acc:HGNC:23618]	GPR153	ENSG00000158292	726.548	-0.903183	0.257392	-3.50897	0.000449841	0.0358887
ENSG00000132965	13	30713478	30764426	1	arachidonate 5-lipoxygenase activating protein [Source:HGNC Symbol;Acc:HGNC:436]	ALOX5AP	ENSG00000132965	90.4903	0.854155	0.243853	3.50275	0.000460482	0.0364472
ENSG00000158089	2	30910467	31155202	-1	polypeptide N-acetylgalactosaminyltransferase 14 [Source:HGNC Symbol;Acc:HGNC:22946]	GALNT14	ENSG00000158089	4.8393	4.10609	1.17224	3.50276	0.00046046	0.0364472
ENSG00000138600	15	50702266	50765709	-1	signal peptide peptidase like 2A [Source:HGNC Symbol;Acc:HGNC:30227]	SPPL2A	ENSG00000138600	1513.98	-0.262928	0.0753303	-3.49034	0.000482409	0.0380324
ENSG00000213694	9	88990863	89005155	1	sphingosine-1-phosphate receptor 3 [Source:HGNC Symbol;Acc:HGNC:3167]	S1PR3	ENSG00000213694	1053.33	0.803774	0.230668	3.48455	0.000492961	0.0385486
ENSG00000162631	1	107140007	107483458	1	netrin G1 [Source:HGNC Symbol;Acc:HGNC:23319]	NTNG1	ENSG00000162631	109.674	1.42704	0.409585	3.48412	0.000493761	0.0385486
ENSG00000226592	7	145269514	145270384	1	cytoskeleton-associated protein 4 (CKAP4) pseudogene		ENSG00000226592	4.72109	6.37803	1.83088	3.48359	0.000494731	0.0385486
ENSG00000168528	1	31409565	31434680	1	serine incorporator 2 [Source:HGNC Symbol;Acc:HGNC:23231]	SERINC2	ENSG00000168528	6688.75	-0.82547	0.237113	-3.48134	0.000498914	0.0385744
ENSG00000125347	5	132481609	132490777	-1	interferon regulatory factor 1 [Source:HGNC Symbol;Acc:HGNC:6116]	IRF1	ENSG00000125347	413.883	-0.499225	0.143367	-3.48215	0.000497404	0.0385744
ENSG00000021355	6	2832332	2841959	-1	serpin family B member 1 [Source:HGNC Symbol;Acc:HGNC:3311]	SERPINB1	ENSG00000021355	350.164	-0.584064	0.167857	-3.47953	0.000502289	0.0386859
ENSG00000153071	5	39371675	39462300	-1	DAB adaptor protein 2 [Source:HGNC Symbol;Acc:HGNC:2662]	DAB2	ENSG00000153071	2773.87	-0.486231	0.139817	-3.47763	0.000505872	0.0388126
ENSG00000179715	12	47079603	47236662	1	PC-esterase domain containing 1B [Source:HGNC Symbol;Acc:HGNC:28255]	PCED1B	ENSG00000179715	292.009	-0.396379	0.114087	-3.47436	0.000512065	0.0391378
ENSG00000109436	4	140620782	140756385	-1	TBC1 domain family member 9 [Source:HGNC Symbol;Acc:HGNC:21710]	TBC1D9	ENSG00000109436	829.751	0.290702	0.0839446	3.46302	0.000534151	0.0406706
ENSG00000143322	1	179099330	179229684	-1	ABL proto-oncogene 2, non-receptor tyrosine kinase [Source:HGNC Symbol;Acc:HGNC:77]	ABL2	ENSG00000143322	4118.65	-0.368567	0.106679	-3.45493	0.000550435	0.0417517
ENSG00000177133	1	3059615	3068437	-1	PRDM16 divergent transcript [Source:HGNC Symbol;Acc:HGNC:48664]	PRDM16-DT	ENSG00000177133	8.55284	2.6057	0.755129	3.45067	0.000559189	0.0422557
ENSG00000226380	7	130876809	130913310	-1	novel transcript		ENSG00000226380	28.5534	-1.20716	0.350361	-3.44548	0.000570049	0.0429144
ENSG00000128284	22	36140330	36166177	-1	apolipoprotein L3 [Source:HGNC Symbol;Acc:HGNC:14868]	APOL3	ENSG00000128284	44.5773	-1.17049	0.340182	-3.44078	0.000580049	0.0435037
ENSG00000189108	X	104566315	105767829	1	interleukin 1 receptor accessory protein like 2 [Source:HGNC Symbol;Acc:HGNC:5997]	IL1RAPL2	ENSG00000189108	82.1076	-0.897089	0.261034	-3.43668	0.00058889	0.0440019
ENSG00000050438	12	51391317	51515763	1	solute carrier family 4 member 8 [Source:HGNC Symbol;Acc:HGNC:11034]	SLC4A8	ENSG00000050438	251.952	0.803123	0.233894	3.43371	0.000595379	0.0443214
ENSG00000177679	7	76201896	76287288	1	serine/arginine repetitive matrix 3 [Source:HGNC Symbol;Acc:HGNC:26729]	SRRM3	ENSG00000177679	31.232	1.58011	0.460572	3.43075	0.000601904	0.0446412
ENSG00000167508	16	88651935	88663161	-1	mevalonate diphosphate decarboxylase [Source:HGNC Symbol;Acc:HGNC:7529]	MVD	ENSG00000167508	3041.37	-0.451815	0.131884	-3.42584	0.000612901	0.0452891
ENSG00000141232	17	50862223	50867978	-1	transducer of ERBB2, 1 [Source:HGNC Symbol;Acc:HGNC:11979]	TOB1	ENSG00000141232	880.421	-0.421061	0.123202	-3.41765	0.000631642	0.0465023
ENSG00000237807	8	53493523	53524336	-1	novel transcript		ENSG00000237807	152.293	-0.608902	0.178265	-3.41571	0.000636148	0.0465461
ENSG00000121931	1	110947190	110963965	-1	ligand dependent nuclear receptor interacting factor 1 [Source:HGNC Symbol;Acc:HGNC:30299]	LRIF1	ENSG00000121931	316.104	0.778898	0.228121	3.41441	0.00063921	0.0465461
ENSG00000127252	3	193241125	193277738	1	phospholipase A and acyltransferase 1 [Source:HGNC Symbol;Acc:HGNC:14922]	PLAAT1	ENSG00000127252	4.07802	3.84437	1.12589	3.41451	0.000638958	0.0465461
ENSG00000160255	21	44885953	44931989	-1	integrin subunit beta 2 [Source:HGNC Symbol;Acc:HGNC:6155]	ITGB2	ENSG00000160255	1146.09	-0.742903	0.217902	-3.40935	0.00065119	0.0470761
ENSG00000136295	7	2631986	2664802	1	tweety family member 3 [Source:HGNC Symbol;Acc:HGNC:22222]	TTYH3	ENSG00000136295	6106.3	0.269808	0.0791356	3.40943	0.000650977	0.0470761
ENSG00000175920	4	3463306	3501473	1	docking protein 7 [Source:HGNC Symbol;Acc:HGNC:26594]	DOK7	ENSG00000175920	411.624	-2.28838	0.672224	-3.40419	0.000663595	0.047629
ENSG00000137727	11	110577042	110713189	-1	Rho GTPase activating protein 20 [Source:HGNC Symbol;Acc:HGNC:18357]	ARHGAP20	ENSG00000137727	3.2963	5.83279	1.71324	3.40455	0.000662742	0.047629
ENSG00000174738	3	23945286	23980617	1	nuclear receptor subfamily 1 group D member 2 [Source:HGNC Symbol;Acc:HGNC:7963]	NR1D2	ENSG00000174738	479.537	-0.50593	0.148697	-3.40241	0.000667933	0.0477691
ENSG00000133321	11	63536808	63546462	1	phospholipase A and acyltransferase 4 [Source:HGNC Symbol;Acc:HGNC:9869]	PLAAT4	ENSG00000133321	31.7732	-1.34182	0.394535	-3.40103	0.00067133	0.0478412
ENSG00000188641	1	97077743	97995000	-1	dihydropyrimidine dehydrogenase [Source:HGNC Symbol;Acc:HGNC:3012]	DPYD	ENSG00000188641	913.269	-0.472081	0.139172	-3.39207	0.000693661	0.0491311
ENSG00000151876	5	41925254	41941743	1	F-box protein 4 [Source:HGNC Symbol;Acc:HGNC:13583]	FBXO4	ENSG00000151876	359.379	-0.42665	0.125789	-3.39181	0.000694337	0.0491311

## Sheet: LRIF1L_KO DEGs
ensembl_gene_id	chromosome_name	start_position	end_position	strand	description	hgnc_symbol	GeneID	baseMean	log2FoldChange	lfcSE	stat	pvalue	padj
ENSG00000125657	19	6531026	6535924	1	TNF superfamily member 9 [Source:HGNC Symbol;Acc:HGNC:11939]	TNFSF9	ENSG00000125657	74.4144	1.08135	0.249376	4.33623	1.44948e-05	0.026966
ENSG00000235750	1	175156986	175192999	-1	KIAA0040 [Source:HGNC Symbol;Acc:HGNC:28950]	KIAA0040	ENSG00000235750	80.1925	2.52029	0.582777	4.32463	1.5279e-05	0.026966
ENSG00000100593	14	77474394	77498816	-1	isthmin 2 [Source:HGNC Symbol;Acc:HGNC:23176]	ISM2	ENSG00000100593	18.8067	4.09043	0.935596	4.372	1.23115e-05	0.0265572
ENSG00000081760	12	125065434	125143333	1	acetoacetyl-CoA synthetase [Source:HGNC Symbol;Acc:HGNC:21298]	AACS	ENSG00000081760	1448.91	0.411843	0.0935198	4.4038	1.0637e-05	0.0258134
ENSG00000165194	X	100291644	100410273	-1	protocadherin 19 [Source:HGNC Symbol;Acc:HGNC:14270]	PCDH19	ENSG00000165194	107.105	3.32357	0.751642	4.42175	9.79038e-06	0.0258134
ENSG00000155816	1	240014348	240475187	1	formin 2 [Source:HGNC Symbol;Acc:HGNC:14074]	FMN2	ENSG00000155816	736.056	4.4494	0.946761	4.6996	2.60672e-06	0.00843447
ENSG00000131398	19	50311937	50333515	-1	potassium voltage-gated channel subfamily C member 3 [Source:HGNC Symbol;Acc:HGNC:6235]	KCNC3	ENSG00000131398	53.9633	5.01674	1.06464	4.71217	2.45092e-06	0.00843447
ENSG00000105472	19	50723364	50725718	1	C-type lectin domain containing 11A [Source:HGNC Symbol;Acc:HGNC:10576]	CLEC11A	ENSG00000105472	258.759	4.33771	0.896476	4.83862	1.30744e-06	0.00634564
ENSG00000215105	X	75740831	75746911	-1	tetratricopeptide repeat domain 3 pseudogene 1 [Source:HGNC Symbol;Acc:HGNC:23318]	TTC3P1	ENSG00000215105	285.31	1.02502	0.191092	5.36402	8.13902e-08	0.00067202
ENSG00000135750	1	233614004	233672512	1	potassium two pore domain channel subfamily K member 1 [Source:HGNC Symbol;Acc:HGNC:6272]	KCNK1	ENSG00000135750	26.0365	6.8675	1.29092	5.31986	1.03846e-07	0.00067202
ENSG00000093072	22	17178790	17258235	-1	adenosine deaminase 2 [Source:HGNC Symbol;Acc:HGNC:1839]	ADA2	ENSG00000093072	97.7754	-3.07103	0.447667	-6.86008	6.88234e-12	1.33614e-07

## Sheet: LRIF1LS_KO DEGs
ensembl_gene_id	chromosome_name	start_position	end_position	strand	description	hgnc_symbol	GeneID	baseMean	log2FoldChange	lfcSE	stat	pvalue	padj
ENSG00000244306	14	19268853	19337730	-1	double homeobox A pseudogene 10 [Source:NCBI gene;Acc:503639]		ENSG00000244306	64.055	7.42185	1.62273	4.57368	4.79227e-06	0.00381818
ENSG00000049540	7	74027789	74069907	1	elastin [Source:HGNC Symbol;Acc:HGNC:3327]	ELN	ENSG00000049540	6286.32	6.46414	1.14828	5.62943	1.80804e-08	7.9065e-05
ENSG00000138650	4	133149294	133208606	1	protocadherin 10 [Source:HGNC Symbol;Acc:HGNC:13404]	PCDH10	ENSG00000138650	1405.67	5.50303	1.18494	4.64412	3.41521e-06	0.00323122
ENSG00000135750	1	233614004	233672512	1	potassium two pore domain channel subfamily K member 1 [Source:HGNC Symbol;Acc:HGNC:6272]	KCNK1	ENSG00000135750	26.0365	5.36434	1.30923	4.09731	4.17981e-05	0.0140609
ENSG00000105472	19	50723364	50725718	1	C-type lectin domain containing 11A [Source:HGNC Symbol;Acc:HGNC:10576]	CLEC11A	ENSG00000105472	258.759	4.62833	0.891957	5.18897	2.11465e-07	0.000400145
ENSG00000131398	19	50311937	50333515	-1	potassium voltage-gated channel subfamily C member 3 [Source:HGNC Symbol;Acc:HGNC:6235]	KCNC3	ENSG00000131398	53.9633	4.36825	0.853227	5.11968	3.06051e-07	0.000514778
ENSG00000155816	1	240014348	240475187	1	formin 2 [Source:HGNC Symbol;Acc:HGNC:14074]	FMN2	ENSG00000155816	736.056	4.1921	0.89063	4.7069	2.51512e-06	0.00271956
ENSG00000250312	4	124501	202303	1	zinc finger protein 718 [Source:HGNC Symbol;Acc:HGNC:26889]	ZNF718	ENSG00000250312	33.0302	3.89199	0.689697	5.64304	1.67069e-08	7.9065e-05
ENSG00000165194	X	100291644	100410273	-1	protocadherin 19 [Source:HGNC Symbol;Acc:HGNC:14270]	PCDH19	ENSG00000165194	107.105	3.3136	0.744377	4.45151	8.52687e-06	0.00542622
ENSG00000254535	4	134196333	134201789	-1	poly(A) binding protein cytoplasmic 4 like [Source:HGNC Symbol;Acc:HGNC:31955]	PABPC4L	ENSG00000254535	46.963	2.76965	0.549809	5.03747	4.71728e-07	0.000714102
ENSG00000151692	2	6917412	7068286	1	ring finger protein 144A [Source:HGNC Symbol;Acc:HGNC:20457]	RNF144A	ENSG00000151692	17.323	2.76037	0.743854	3.71091	0.000206519	0.0416839
ENSG00000105048	19	55132698	55149206	-1	troponin T1, slow skeletal type [Source:HGNC Symbol;Acc:HGNC:11948]	TNNT1	ENSG00000105048	1586.71	2.42392	0.580913	4.1726	3.01137e-05	0.0123206
ENSG00000102053	X	65366638	65507887	1	zinc finger CCCH-type containing 12B [Source:HGNC Symbol;Acc:HGNC:17407]	ZC3H12B	ENSG00000102053	33.4709	2.12599	0.501188	4.24189	2.21643e-05	0.0101674
ENSG00000142611	1	3069168	3438621	1	PR/SET domain 16 [Source:HGNC Symbol;Acc:HGNC:14000]	PRDM16	ENSG00000142611	73.8396	2.10248	0.438518	4.79451	1.63073e-06	0.00224418
ENSG00000160588	11	118226690	118252365	-1	myelin protein zero like 3 [Source:HGNC Symbol;Acc:HGNC:27279]	MPZL3	ENSG00000160588	29.5189	1.84765	0.447963	4.12456	3.71446e-05	0.0137145
ENSG00000176490	19	2714567	2721372	-1	DIRAS family GTPase 1 [Source:HGNC Symbol;Acc:HGNC:19127]	DIRAS1	ENSG00000176490	79.3703	1.7308	0.313154	5.52701	3.25737e-08	9.86202e-05
ENSG00000115896	2	197804593	198572581	1	phospholipase C like 1 (inactive) [Source:HGNC Symbol;Acc:HGNC:9063]	PLCL1	ENSG00000115896	19.5432	1.65999	0.441609	3.75897	0.000170618	0.0363776
ENSG00000131037	19	55072020	55087923	1	EPS8 like 1 [Source:HGNC Symbol;Acc:HGNC:21295]	EPS8L1	ENSG00000131037	31.4999	1.57112	0.377368	4.16335	3.13609e-05	0.0124932
ENSG00000128965	15	40952962	40956512	1	ChaC glutathione specific gamma-glutamylcyclotransferase 1 [Source:HGNC Symbol;Acc:HGNC:28680]	CHAC1	ENSG00000128965	320.598	1.53623	0.334007	4.5994	4.23705e-06	0.00356336
ENSG00000177614	1	230314490	230426332	-1	piggyBac transposable element derived 5 [Source:HGNC Symbol;Acc:HGNC:19405]	PGBD5	ENSG00000177614	142.572	1.45542	0.382795	3.80209	0.000143482	0.0333132
ENSG00000124613	6	27374615	27403904	1	zinc finger protein 391 [Source:HGNC Symbol;Acc:HGNC:18779]	ZNF391	ENSG00000124613	42.6528	1.43524	0.329273	4.35881	1.30774e-05	0.00733203
ENSG00000269706	19	49050217	49050846	-1	neurotrophin 4 (NTF4) pseudogene		ENSG00000269706	43.3879	1.42811	0.387663	3.68389	0.000229701	0.0457527
ENSG00000133216	1	22710839	22921500	1	EPH receptor B2 [Source:HGNC Symbol;Acc:HGNC:3393]	EPHB2	ENSG00000133216	158.194	1.32165	0.35529	3.71993	0.000199282	0.0407666
ENSG00000120594	10	19816239	20289856	1	plexin domain containing 2 [Source:HGNC Symbol;Acc:HGNC:21013]	PLXDC2	ENSG00000120594	317.655	1.26268	0.344309	3.6673	0.000245126	0.0465571
ENSG00000006432	14	70722526	70809534	-1	mitogen-activated protein kinase kinase kinase 9 [Source:HGNC Symbol;Acc:HGNC:6861]	MAP3K9	ENSG00000006432	241.956	1.23259	0.281636	4.37651	1.20593e-05	0.00702129
ENSG00000160200	21	43053191	43076943	-1	cystathionine-beta-synthase [Source:HGNC Symbol;Acc:HGNC:1550]	CBS	ENSG00000160200	295.231	1.23071	0.300276	4.09861	4.15633e-05	0.0140609
ENSG00000107562	10	44370165	44386493	-1	C-X-C motif chemokine ligand 12 [Source:HGNC Symbol;Acc:HGNC:10672]	CXCL12	ENSG00000107562	716.675	1.13237	0.280291	4.04	5.34523e-05	0.0172162
ENSG00000107731	10	71212570	71302864	1	unc-5 netrin receptor B [Source:HGNC Symbol;Acc:HGNC:12568]	UNC5B	ENSG00000107731	739.144	1.1035	0.247783	4.45349	8.44859e-06	0.00542622
ENSG00000215105	X	75740831	75746911	-1	tetratricopeptide repeat domain 3 pseudogene 1 [Source:HGNC Symbol;Acc:HGNC:23318]	TTC3P1	ENSG00000215105	285.31	1.06956	0.190842	5.60445	2.08918e-08	7.9065e-05
ENSG00000136010	12	105019784	105107643	-1	aldehyde dehydrogenase 1 family member L2 [Source:HGNC Symbol;Acc:HGNC:26777]	ALDH1L2	ENSG00000136010	1778.54	1.04724	0.243794	4.29558	1.74239e-05	0.00851597
ENSG00000075643	18	36187497	36272157	1	molybdenum cofactor sulfurase [Source:HGNC Symbol;Acc:HGNC:18234]	MOCOS	ENSG00000075643	609.231	0.905724	0.219382	4.12853	3.65096e-05	0.0137145
ENSG00000103489	16	17101769	17470881	-1	xylosyltransferase 1 [Source:HGNC Symbol;Acc:HGNC:15516]	XYLT1	ENSG00000103489	1840.56	0.844373	0.205581	4.10725	4.00394e-05	0.0140609
ENSG00000127125	1	42456117	42473385	1	phosphopantothenoylcysteine synthetase [Source:HGNC Symbol;Acc:HGNC:25686]	PPCS	ENSG00000127125	634.712	0.83215	0.197089	4.2222	2.41934e-05	0.010464
ENSG00000115902	2	64988477	65023865	1	solute carrier family 1 member 4 [Source:HGNC Symbol;Acc:HGNC:10942]	SLC1A4	ENSG00000115902	1725.41	0.829297	0.190744	4.34768	1.37583e-05	0.00743833
ENSG00000178814	8	144051266	144063965	-1	5-oxoprolinase, ATP-hydrolysing [Source:HGNC Symbol;Acc:HGNC:8149]	OPLAH	ENSG00000178814	221.726	0.814025	0.213139	3.81922	0.000133874	0.0331155
ENSG00000173546	15	75674322	75712848	-1	chondroitin sulfate proteoglycan 4 [Source:HGNC Symbol;Acc:HGNC:2466]	CSPG4	ENSG00000173546	3417.37	0.797768	0.1818	4.38817	1.14307e-05	0.00692153
ENSG00000161653	17	44004546	44009063	1	N-acetylglutamate synthase [Source:HGNC Symbol;Acc:HGNC:17996]	NAGS	ENSG00000161653	383.074	0.74057	0.201497	3.67534	0.000237534	0.0460999
ENSG00000064655	20	46894624	47188844	1	EYA transcriptional coactivator and phosphatase 2 [Source:HGNC Symbol;Acc:HGNC:3520]	EYA2	ENSG00000064655	270.465	0.691171	0.171491	4.03036	5.56907e-05	0.0175635
ENSG00000109107	17	28573115	28576948	-1	aldolase, fructose-bisphosphate C [Source:HGNC Symbol;Acc:HGNC:418]	ALDOC	ENSG00000109107	1621.57	0.671281	0.150863	4.44961	8.6028e-06	0.00542622
ENSG00000154175	3	100749156	100993515	-1	ABI family member 3 binding protein [Source:HGNC Symbol;Acc:HGNC:17265]	ABI3BP	ENSG00000154175	7210.21	0.637483	0.157102	4.05777	4.9543e-05	0.0163039
ENSG00000166123	16	46884362	46931289	1	glutamic--pyruvic transaminase 2 [Source:HGNC Symbol;Acc:HGNC:18062]	GPT2	ENSG00000166123	1981.9	0.630338	0.153278	4.11237	3.91613e-05	0.0140609
ENSG00000177374	17	2054154	2063241	1	HIC ZBTB transcriptional repressor 1 [Source:HGNC Symbol;Acc:HGNC:4909]	HIC1	ENSG00000177374	726.668	0.626803	0.147343	4.25404	2.09952e-05	0.00993203
ENSG00000100234	22	32801701	32863043	1	TIMP metallopeptidase inhibitor 3 [Source:HGNC Symbol;Acc:HGNC:11822]	TIMP3	ENSG00000100234	4935.41	0.618442	0.162606	3.80331	0.000142775	0.0333132
ENSG00000105281	19	46774883	46788594	-1	solute carrier family 1 member 5 [Source:HGNC Symbol;Acc:HGNC:10943]	SLC1A5	ENSG00000105281	5982.35	0.602398	0.15749	3.82499	0.000130776	0.0329947
ENSG00000183010	17	81932384	81942412	-1	pyrroline-5-carboxylate reductase 1 [Source:HGNC Symbol;Acc:HGNC:9721]	PYCR1	ENSG00000183010	3894.29	0.591039	0.130405	4.53233	5.83366e-06	0.0044155
ENSG00000140105	14	100333790	100376805	-1	tryptophanyl-tRNA synthetase [Source:HGNC Symbol;Acc:HGNC:12729]	WARS	ENSG00000140105	3087.41	0.572086	0.150586	3.79907	0.000145242	0.0333132
ENSG00000109846	11	111908619	111923722	-1	crystallin alpha B [Source:HGNC Symbol;Acc:HGNC:2389]	CRYAB	ENSG00000109846	2381.88	0.563526	0.147225	3.82766	0.000129365	0.0329947
ENSG00000140044	14	75427716	75474111	1	Jun dimerization protein 2 [Source:HGNC Symbol;Acc:HGNC:17546]	JDP2	ENSG00000140044	1030.08	0.540826	0.137377	3.9368	8.25757e-05	0.0231487
ENSG00000149257	11	75562056	75572783	1	serpin family H member 1 [Source:HGNC Symbol;Acc:HGNC:1546]	SERPINH1	ENSG00000149257	29928.9	0.511215	0.0948603	5.38914	7.07949e-08	0.000153099
ENSG00000004399	3	129555175	129606818	-1	plexin D1 [Source:HGNC Symbol;Acc:HGNC:9107]	PLXND1	ENSG00000004399	9012.68	0.483161	0.13132	3.67925	0.00023392	0.045988
ENSG00000090861	16	70252295	70289543	-1	alanyl-tRNA synthetase [Source:HGNC Symbol;Acc:HGNC:20]	AARS	ENSG00000090861	7746.12	0.428342	0.0996107	4.30017	1.70671e-05	0.00851597
ENSG00000113657	5	147390808	147510068	-1	dihydropyrimidinase like 3 [Source:HGNC Symbol;Acc:HGNC:3015]	DPYSL3	ENSG00000113657	2565.07	0.42552	0.094707	4.49301	7.02231e-06	0.00506208
ENSG00000117385	1	42746335	42767084	-1	prolyl 3-hydroxylase 1 [Source:HGNC Symbol;Acc:HGNC:19316]	P3H1	ENSG00000117385	6692.36	0.386117	0.0965225	4.00028	6.32676e-05	0.0191549
ENSG00000153815	16	81445170	81711762	1	c-Maf inducing protein [Source:HGNC Symbol;Acc:HGNC:24319]	CMIP	ENSG00000153815	1563.67	0.378944	0.0915858	4.13759	3.50976e-05	0.0136233
ENSG00000135596	6	109444062	109465968	-1	microtubule associated monooxygenase, calponin and LIM domain containing 1 [Source:HGNC Symbol;Acc:HGNC:20619]	MICAL1	ENSG00000135596	7413.29	0.347606	0.0826095	4.20782	2.57848e-05	0.0108425
ENSG00000196924	X	154348524	154374638	-1	filamin A [Source:HGNC Symbol;Acc:HGNC:3754]	FLNA	ENSG00000196924	205505	0.321375	0.069512	4.6233	3.77684e-06	0.00336317
ENSG00000109089	17	74987632	75005800	1	cerebellar degeneration related protein 2 like [Source:HGNC Symbol;Acc:HGNC:29999]	CDR2L	ENSG00000109089	2027.44	0.302456	0.0798517	3.78772	0.000152035	0.0338457
ENSG00000089248	12	112013348	112023449	1	endoplasmic reticulum protein 29 [Source:HGNC Symbol;Acc:HGNC:13799]	ERP29	ENSG00000089248	2651.25	0.268999	0.0684763	3.92836	8.55277e-05	0.0235403
ENSG00000112096	6	159669069	159745186	-1	superoxide dismutase 2 [Source:HGNC Symbol;Acc:HGNC:11180]	SOD2	ENSG00000112096	1487.35	-0.371354	0.0986431	-3.76462	0.0001668	0.0360718
ENSG00000000971	1	196651878	196747504	1	complement factor H [Source:HGNC Symbol;Acc:HGNC:4883]	CFH	ENSG00000000971	2049.53	-0.402991	0.105715	-3.81205	0.000137817	0.0331155
ENSG00000196776	3	108043091	108091862	-1	CD47 molecule [Source:HGNC Symbol;Acc:HGNC:1682]	CD47	ENSG00000196776	1300.95	-0.406921	0.0860156	-4.73078	2.2366e-06	0.00260444
ENSG00000104368	8	42175233	42207724	-1	plasminogen activator, tissue type [Source:HGNC Symbol;Acc:HGNC:9051]	PLAT	ENSG00000104368	22657.5	-0.422005	0.112981	-3.73519	0.000187572	0.039437
ENSG00000106355	7	32485338	32495283	-1	LSM5 homolog, U6 small nuclear RNA and mRNA degradation associated [Source:HGNC Symbol;Acc:HGNC:17162]	LSM5	ENSG00000106355	647.038	-0.428519	0.113766	-3.76667	0.000165441	0.0360718
ENSG00000188342	13	45120510	45284893	1	general transcription factor IIF subunit 2 [Source:HGNC Symbol;Acc:HGNC:4653]	GTF2F2	ENSG00000188342	1708.06	-0.463625	0.107936	-4.29538	1.74392e-05	0.00851597
ENSG00000115525	2	85837120	85905199	-1	ST3 beta-galactoside alpha-2,3-sialyltransferase 5 [Source:HGNC Symbol;Acc:HGNC:10872]	ST3GAL5	ENSG00000115525	529.368	-0.520664	0.135876	-3.8319	0.000127156	0.0329947
ENSG00000155099	8	90993802	91040872	-1	phosphatidylinositol-4,5-bisphosphate 4-phosphatase 2 [Source:HGNC Symbol;Acc:HGNC:25452]	PIP4P2	ENSG00000155099	279.36	-0.533601	0.136217	-3.91727	8.95557e-05	0.0242088
ENSG00000172927	11	69294151	69367726	1	myeloma overexpressed [Source:HGNC Symbol;Acc:HGNC:7563]	MYEOV	ENSG00000172927	881.378	-0.604145	0.164781	-3.66635	0.000246041	0.0465571
ENSG00000162645	1	89106132	89150456	-1	guanylate binding protein 2 [Source:HGNC Symbol;Acc:HGNC:4183]	GBP2	ENSG00000162645	313.059	-0.612551	0.160681	-3.81223	0.00013772	0.0331155
ENSG00000154188	8	107249482	107498055	-1	angiopoietin 1 [Source:HGNC Symbol;Acc:HGNC:484]	ANGPT1	ENSG00000154188	867.942	-0.639804	0.151304	-4.22858	2.35166e-05	0.010464
ENSG00000169908	3	149369022	149377692	-1	transmembrane 4 L six family member 1 [Source:HGNC Symbol;Acc:HGNC:11853]	TM4SF1	ENSG00000169908	2629.15	-0.986605	0.211491	-4.665	3.08624e-06	0.00311463
ENSG00000156103	8	88032011	88328025	-1	matrix metallopeptidase 16 [Source:HGNC Symbol;Acc:HGNC:7162]	MMP16	ENSG00000156103	119.906	-1.17485	0.292657	-4.01444	5.95876e-05	0.0184089
ENSG00000188906	12	40196744	40369285	1	leucine rich repeat kinase 2 [Source:HGNC Symbol;Acc:HGNC:18618]	LRRK2	ENSG00000188906	60.8342	-1.19145	0.298464	-3.99194	6.55346e-05	0.0194522
ENSG00000173801	17	41754604	41786931	-1	junction plakoglobin [Source:HGNC Symbol;Acc:HGNC:6207]	JUP	ENSG00000173801	91.8603	-1.33492	0.338687	-3.94145	8.09902e-05	0.0231326
ENSG00000175879	2	176129694	176132695	1	homeobox D8 [Source:HGNC Symbol;Acc:HGNC:5139]	HOXD8	ENSG00000175879	186.526	-1.56219	0.327939	-4.76366	1.90112e-06	0.00239827
ENSG00000095303	9	122370530	122395703	1	prostaglandin-endoperoxide synthase 1 [Source:HGNC Symbol;Acc:HGNC:9604]	PTGS1	ENSG00000095303	742.263	-1.64966	0.435492	-3.78804	0.000151841	0.0338457
ENSG00000149131	11	57597387	57614853	1	serpin family G member 1 [Source:HGNC Symbol;Acc:HGNC:1228]	SERPING1	ENSG00000149131	522.054	-2.34734	0.301721	-7.77983	7.2624e-15	1.09938e-10
ENSG00000041353	18	54717860	54895516	1	RAB27B, member RAS oncogene family [Source:HGNC Symbol;Acc:HGNC:9767]	RAB27B	ENSG00000041353	66.3517	-2.47854	0.62343	-3.97565	7.0187e-05	0.0204325
ENSG00000128709	2	176122719	176124937	1	homeobox D9 [Source:HGNC Symbol;Acc:HGNC:5140]	HOXD9	ENSG00000128709	21.9126	-3.0705	0.824455	-3.72428	0.000195877	0.040619
ENSG00000007933	1	171090901	171117819	1	flavin containing monooxygenase 3 [Source:HGNC Symbol;Acc:HGNC:3771]	FMO3	ENSG00000007933	30.2277	-3.83963	0.711663	-5.39529	6.84116e-08	0.000153099
