# Supplementary material for: SMCHD1 and LRIF1 converge at the FSHD-associated D4Z4 repeat and LRIF1 promoter yet display different modes of action
Source: Commun Biol. 2023 Jun 28;6:677. doi: 10.1038/s42003-023-05053-0 (PMC10307901; doi:10.1038/s42003-023-05053-0)
Supplement: Supplementary file 5 — Supplemental Data 2 [file 42003_2023_5053_MOESM5_ESM.xlsx]

## Sheet: Figure 1B
Figure 1B - qPCR expression data points
				DUX4	MBD3L2	ZSCAN4	KHDC1L
	control32U line	WT clones	UN 5	0	0.000107008	0.00537321	0.00117755
			03- #1	0	0.000265316	0.0111254	0.00266805
			948- #8	6.2401e-06	0.00026902	0.00278135	0.00140035
		SMCHD1KO clones	03+ #7	0.000399366	0.0228763	0.00501338	0.00310756
			03+ #8	0.00151129	0.0061722	0.00487629	0.00207885
			03+ #9	0.000685764	0.0125167	0.00304361	0.00349619
		LRIF1LKO clones	948+ #5	0.000137336	0.000519712	0.00587987	0.00173602
			948+ #10	0.000203879	0.00849012	0.00680118	0.00172403
			948+ #11	0.000107008	0.000898621	0.00421574	0.00105393
		LRIF1L+SKO clones	153+ #20	0.000145167	0.000755647	0.00352051	0.00184777
			153+ #22	0.000124635	0.00268661	0.00647906	0.0033771
			153+ 25	0.000288328	0.00142977	0.00975258	0.0016538
	control13U line	WT clones	54-1T EV1	0	0.00289946	0.14161	0.00248938
			54-1T EV2	0	0.000263483	0.192109	0.00445611
			54-1T EV4	0	0.000104081	0.0865693	0.00571908
			54-1T EV5	0	0.000206725	0.11344	0.00401607
			54-1T EV6	0	0.00196671	0.368567	0.0024551
		SMCHD1KO clones	54-1T 0321	0.000440064	0.0824692	0.0547879	0.00968522
			54-1T 0326	0.00151129	0.0191038	0.0717936	0.00390625
			54-1T 0338	0.00110633	0.0423939	0.106579	0.00567958
			54-1T 0354	0.00137153	0.00222805	0.075363	0.00264962
			54-1T 03D2	0.00494436	0.0853775	0.073812	0.013139
		LRIF1LKO clones	54-1T 94814	0	0.000179965	0.00849012	0.0024551
			54-1T 94818	0	0.000270891	0.0435857	0.00198039
			54-1T 94821	0	0.0041577	0.0987552	0.00170029
			54-1T 94841	0.000114688	0.00866851	0.0994421	0.0099575
			54-1T 94842	0.000284359	0.0960547	0.334482	0.040386
		LRIF1L+SKO clones	54-1T 15310	0.000102648	0.0064343	0.0693481	0.00504825
			54-1T 15318	0.000191549	0.0117597	0.107321	0.00227487
			54-1T 15323	5.69478e-05	0.00113744	0.00786684	0.00215216
			54-1T 15326	0.000440064	0.034674	0.0638133	0.0109722
			54-1T 15329	0.000142179	0.00143972	0.0902456	0.0093553
	FSHD2	FSHD2 #1	iMB200T	0.119908	56.8859	16.1113	35.5062
		FSHD2 #2	iMB2337T	0.0392817	6.58873	1.97247	3.34035

## Sheet: Figure 2A,B,C,D
Figure 2A - DR1 methylation data points
		WT			SMCHD1KO			LRIF1LKO			LRIF1L+SKO
	control32U	50	79.5	66.8	57.9	71	73.7	70.5	78.5	61.6	50	74.2	65.8
	control13U	68	65	62	56	80	71	50	61	60	69	62	68
Figure 2B - FasPAS methylation data points
		WT			SMCHD1KO			LRIF1LKO			LRIF1L+SKO
	control32U	76.6	77.8	81.8	50.6	71.2	78.5	76	76.9	79.8	76.1	60.9	80
	control13U	54.5	30.5	40.9	63.6	52.5	8	42	22.7	56.8	39.8	37.1	47.3
Figure 2C - H3 enrichment at NBL2, DR1 and Q regions in control32U different clones
		WT			SMCHD1 KO			LRIF1L KO			LRIF1L+S KO
		1	2	3	4	5	6	7	8	9	10	11	12
	NBL2	29.0795	14.7427	40.2782	35.5537	20.7053	22.3457	21.4355	19.8618	26.9447	19.4531	13.2869	14.5397
	DR1	38.3706	30.1049	47.5683	83.9773	46.5893	35.0642	32.4901	48.9056	55.0217	25.6685	26.3902	30.5252
	Q	19.0528	19.4531	12.8343	21.7347	27.8949	15.8008	21.1404	19.0528	27.5108	21.1404	20.1391	18.9212
Figure 2D - histone marks enrichment at DR1 and Q region raw data
	DR1	WT			SMCHD1 KO			LRIF1L KO			LRIF1L+S KO					Q	WT			SMCHD1 KO			LRIF1L KO			LRIF1L+S KO
		1	2	3	4	5	6	7	8	9	10	11	12				1	2	3	4	5	6	7	8	9	10	11	12
	H3K9me3	1.37554	1.27456	1.41421	1.16473	1.34723	1.04247	1.54756	0.687771	1.11729	1.18921	1.85318	1.22264			H3K9me3	1.29235	1.14076	1.67018	1.34723	1.21419	1.45397	1.31039	1.13288	1.24833	1.01396	1.1487	1.31039
	IgG	0.00143972	0.00367001	0.00280069	0.00230663	0.00306478	0.00184777	0.00215216	0.00254168	0.0044871	0.004044	0.00272411	0.00340059			IgG	0.00186062	0.0033076	0.00708999	0.00296038	0.00359448	0.00312918	0.00206449	0.00287943	0.00418662	0.00352051	0.00328475	0.00526263
	DR1	WT			SMCHD1 KO			LRIF1L KO			LRIF1L+S KO					Q	WT			SMCHD1 KO			LRIF1L KO			LRIF1L+S KO
		1	2	3	4	5	6	7	8	9	10	11	12				1	2	3	4	5	6	7	8	9	10	11	12
	H3K4me2	0.447513	0.659754	0.348686	0.192109	0.320856	0.360982	0.450625	0.297302	0.397768	0.435275	0.517632	0.550953			H3K4me2	0.429283	0.381565	0.539614	0.336808	0.397768	0.479632	0.400535	0.469761	0.371131	0.22688	0.334482	0.417544
	IgG	0.00143972	0.00367001	0.00280069	0.00230663	0.00306478	0.00184777	0.00215216	0.00254168	0.0044871	0.004044	0.00272411	0.00340059			IgG	0.00186062	0.0033076	0.00708999	0.00296038	0.00359448	0.00312918	0.00206449	0.00287943	0.00418662	0.00352051	0.00328475	0.00526263
	DR1	WT			SMCHD1 KO			LRIF1L KO			LRIF1L+S KO					Q	WT			SMCHD1 KO			LRIF1L KO			LRIF1L+S KO
		1	2	3	4	5	6	7	8	9	10	11	12				1	2	3	4	5	6	7	8	9	10	11	12
	H3K27me3	1.32869	1.32869	1.8025	2.28153	1.86607	2.37841	1.84038	1.87905	1.76541	1.33793	1.17283	2.04202			H3K27me3	0.812252	0.939523	1.1487	0.895025	1.02811	1.28343	1.20581	0.888843	0.835088	0.888843	0.747425	0.773782
	IgG	0.00143972	0.00367001	0.00280069	0.00230663	0.00306478	0.00184777	0.00215216	0.00254168	0.0044871	0.004044	0.00272411	0.00340059			IgG	0.00186062	0.0033076	0.00708999	0.00296038	0.00359448	0.00312918	0.00206449	0.00287943	0.00418662	0.00352051	0.00328475	0.00526263

## Sheet: Figure 3A,C,D,E,F,G
Figure 3A - SMCHD1 or LRIF1 enrichment at DR1, Q or Hox D4Z4 regions in control32U line-derived clones
	DR1	WT			SMCHD1 KO			LRIF1L KO			LRIF1L+S KO					DR1	WT			SMCHD1 KO			LRIF1L KO			LRIF1L+S KO
		1	2	3	4	5	6	7	8	9	10	11	12				1	2	3	4	5	6	7	8	9	10	11	12
	SMCHD1	0.473661	0.813339	1.00134	0.0749425	0.0567958	0.066152	1.00134	0.717936	1.06579	0.551689	0.708052	0.633725			LRIF1	0.401071	0.567199	0.555527	0.285572	0.279695	0.387409	0.769465	0.504151	0.587202	0.297699	0.285572	0.293601
	IgG	0.067542	0.0612956	0.0897421	0.0872881	0.0491021	0.0765172	0.0765172	0.0744248	0.0704102	0.099575	0.0808801	0.0630189			IgG	0.067542	0.0612956	0.0897421	0.0872881	0.0491021	0.0765172	0.0765172	0.0744248	0.0704102	0.099575	0.0808801	0.0630189
	Q	WT			SMCHD1 KO			LRIF1L KO			LRIF1L+S KO					Q	WT			SMCHD1 KO			LRIF1L KO			LRIF1L+S KO
		1	2	3	4	5	6	7	8	9	10	11	12				1	2	3	4	5	6	7	8	9	10	11	12
	SMCHD1	0.314674	0.52193	0.514744	0.04044	0.0266805	0.0385247	0.435857	0.356489	0.500669	0.289559	0.301855	0.2836			LRIF1	0.287559	0.349152	0.423939	0.216423	0.20193	0.219445	0.418102	0.270168	0.412346	0.142786	0.188407	0.183255
	IgG	0.0596195	0.0464534	0.0630189	0.0596195	0.0304361	0.0587987	0.0501338	0.0387927	0.0533609	0.065695	0.0587987	0.0398833			IgG	0.0596195	0.0464534	0.0630189	0.0596195	0.0304361	0.0587987	0.0501338	0.0387927	0.0533609	0.065695	0.0587987	0.0398833
	Hox	WT			SMCHD1 KO			LRIF1L KO			LRIF1L+S KO					Hox	WT			SMCHD1 KO			LRIF1L KO			LRIF1L+S KO
		1	2	3	4	5	6	7	8	9	10	11	12				1	2	3	4	5	6	7	8	9	10	11	12
	SMCHD1	0.248605	0.36906	0.354026	0.0382586	0.0237147	0.0237147	0.551689	0.319066	0.612138	0.23357	0.216423	0.2836			LRIF1	0.179484	0.240137	0.193704	0.15625	0.127797	0.145786	0.47039	0.230355	0.3125	0.138882	0.0922651	0.107464
	IgG	0.0224355	0.0254168	0.0248938	0.0424506	0.0188659	0.0464534	0.0243815	0.0252413	0.0209331	0.0369554	0.0274306	0.0340059			IgG	0.0224355	0.0254168	0.0248938	0.0424506	0.0188659	0.0464534	0.0243815	0.0252413	0.0209331	0.0369554	0.0274306	0.0340059
Figure 3C - SMCHD1 ChIP
	DR1	unedited clones				edited clones						Q	unedited clones				edited clones
		1	2	3	4	5	6	7	8				1	2	3	4	5	6	7	8
	SMCHD1	0.363979	0.200535	0.363979	0.255594	0.52193	0.395549	0.708052	0.401071			SMCHD1	0.169802	0.0872881	0.32352	0.112028	0.457527	0.167465	0.316862	0.18199
	IgG	0.0548611	0.0592077	0.0387927	0.0289946	0.0328475	0.0255936	0.0235509	0.0410046			IgG	0.0285954	0.0344806	0.0291963	0.0186062	0.0270529	0.0152181	0.0141009	0.0250669
Figure 3D - LRIF1 ChIP
	DR1	unedited clones				edited clones						Q	unedited clones				edited clones
		1	2	3	4	5	6	7	8				1	2	3	4	5	6	7	8
	LRIF1	0.230355	0.103804	0.20193	0.108964	0.153034	0.166308	0.20193	0.14082			LRIF1	0.105985	0.0519018	0.123444	0.0511872	0.159533	0.0522628	0.0929068	0.0471019
	IgG	0.0548611	0.0592077	0.0387927	0.0289946	0.0328475	0.0255936	0.0235509	0.0410046			IgG	0.0285954	0.0344806	0.0291963	0.0186062	0.0270529	0.0152181	0.0141009	0.0250669
Figure 3E - H3 ChIP
	DR1	unedited clones				edited clones						Q	unedited clones				edited clones
		1	2	3	4	5	6	7	8				1	2	3	4	5	6	7	8
	H3	9.59264	14.9485	10.7923	11.6473	14.9485	11.8921	14.3396	15.1572			H3	14.0444	16.245	13.1039	9.52638	17.411	11.9748	10.4247	11.8099
	IgG	0.061722	0.0728932	0.0831539	0.107464	0.0754638	0.0596195	0.0445611	0.0515433			IgG	0.0487629	0.0474295	0.0497875	0.0344806	0.0442533	0.0310756	0.0195312	0.0347204
Figure 3F - H3K9me3 ChIP
	DR1	unedited clones				edited clones						Q	unedited clones				edited clones
		1	2	3	4	5	6	7	8				1	2	3	4	5	6	7	8
	H3K9me3	53.1474	59.3809	56.1778	77.2749	72.6015	57.7572	57.7572	66.807			H3K9me3	57.7572	39.4493	47.2397	32.7161	49.5883	34.1054	30.1049	33.1728
	IgG	0.061722	0.0728932	0.0831539	0.107464	0.0754638	0.0596195	0.0445611	0.0515433			IgG	0.0487629	0.0474295	0.0497875	0.0344806	0.0442533	0.0310756	0.0195312	0.0347204
Figure 3G - H3K27me3 ChIP
	DR1	unedited clones				edited clones						Q	unedited clones				edited clones
		1	2	3	4	5	6	7	8				1	2	3	4	5	6	7	8
	H3K27me3	19.4531	38.3706	32.0428	33.6359	22.5012	28.6791	30.1049	26.3902			H3K27me3	20.8493	37.3213	24.4528	28.6791	20.5623	18.6607	20.1391	27.5108
	IgG	0.061722	0.0728932	0.0831539	0.107464	0.0754638	0.0596195	0.0445611	0.0515433			IgG	0.0487629	0.0474295	0.0497875	0.0344806	0.0442533	0.0310756	0.0195312	0.0347204

## Sheet: Figure 4A,B,C
Figure 4A - SMCHD1 ChIP
	DR1	control			SMCHD1het			DNMT3Bhet		DNMT3Bbi				Q	control			SMCHD1het			DNMT3Bhet		DNMT3Bbi				Hox	control			SMCHD1het			DNMT3Bhet		DNMT3Bbi
		1	2	3	4	5	6	7	8	9	10				1	2	3	4	5	6	7	8	9	10				1	2	3	4	5	6	7	8	9	10
	SMCHD1	0.29977	0.76415	0.994421	0.587202	0.2836	0.158431	0.529216	0.483614	0.418102	0.483614			SMCHD1	0.1418	0.409498	0.191038	0.133224	0.116785	0.0587987	0.20193	0.133224	0.14885	0.0728932			SMCHD1	0.0975258	0.308198	0.157337	0.169802	0.136024	0.0612956	0.188407	0.154099	0.158431	0.105985
	IgG	0.0689612	0.0519018	0.0364466	0.033076	0.0235509	0.0200803	0.0109869	0.0215216	0.0135265	0.0145981			IgG	0.0167689	0.0163103	0.00874048	0.0103224	0.0142977	0.00653285	0.00446207	0.0086801	0.00766195	0.00158855			IgG	0.0115331	0.0122755	0.00719858	0.0131566	0.016653	0.00681027	0.00416326	0.0100402	0.00815516	0.00230971
Figure 4A - LRIF1 ChIP
	DR1	control			SMCHD1het			DNMT3Bhet		DNMT3Bbi				Q	control			SMCHD1het			DNMT3Bhet		DNMT3Bbi				Hox	control			SMCHD1het			DNMT3Bhet		DNMT3Bbi
		1	2	3	4	5	6	7	8	9	10				1	2	3	4	5	6	7	8	9	10				1	2	3	4	5	6	7	8	9	10
	LRIF1	0.473661	0.483614	0.665231	0.401071	0.191038	0.116785	0.179484	0.188407	0.273939	0.139848			LRIF1	0.128686	0.20193	0.188407	0.124303	0.115177	0.0418662	0.0878952	0.0670754	0.0866851	0.0167689			LRIF1	0.0885066	0.151977	0.155171	0.158431	0.134151	0.043644	0.0820091	0.0775854	0.0922651	0.0243815
	IgG	0.0689612	0.0519018	0.0364466	0.033076	0.0235509	0.0200803	0.0109869	0.0215216	0.0135265	0.0145981			IgG	0.0167689	0.0163103	0.00874048	0.0103224	0.0142977	0.00653285	0.00446207	0.0086801	0.00766195	0.00158855			IgG	0.0115331	0.0122755	0.00719858	0.0131566	0.016653	0.00681027	0.00416326	0.0100402	0.00815516	0.00230971
Figure 4B - uncropped Western blot images
Figure 4C - log2 fold change over non-targeting siRNA per target plotted data points
	DUX4		exp #1	exp #2	exp #3
		siSMCHD1	3.2201	6.4545	6.36134
		siLRIF1L	1.988	5.76489	4.76315
		siLRIF1L+S	5.28237	8.94932	8.8148
	ZSCAN4		exp #1	exp #2	exp #3
		siSMCHD1	1.66417	3.10158	3.58793
		siLRIF1L	-0.039139	1.83922	1.59886
		siLRIF1L+S	4.16934	5.6924	6.18463
	KHDC1L		exp #1	exp #2	exp #3
		siSMCHD1	1.91298	2.91665	2.85868
		siLRIF1L	2.02252	3.47405	3.12923
		siLRIF1L+S	5.06431	5.82583	6.13067
	TRIM43		exp #1	exp #2	exp #3
		siSMCHD1	2.09377	3.9709	3.97323
		siLRIF1L	1.18672	3.93329	3.11321
		siLRIF1L+S	4.76996	6.98082	7.06557
	MBD3L2		exp #1	exp #2	exp #3
		siSMCHD1	1.67871	3.57891	3.20237
		siLRIF1L	1.38144	4.17127	2.70384
		siLRIF1L+S	4.6797	6.61869	6.17419

## Sheet: Figure 5B,D,E
Figure 5B - plotted qPCR data points
			SMCHD1	LRIF1L (ex2/3)	LRIF1S (ex1/ex3)	LRIF1L+S (ex3/4)
	WT clones	UN 5	0.94111	0.65436	0.51905	0.81202
		03- #1	0.98169	0.38696	0.46224	0.69989
		948- #8	0.93057	0.48273	0.44037	0.63153
	SMCHD1KO clones	03+ #7	0.39379	1.38683	1.00126	1.32564
		03+ #8	0.2719	1.14079	1.33487	1.25077
		03+ #9	0.23195	1.25644	0.81257	0.98261
	LRIF1LKO clones	948+ #10	0.82479	0.31234	1.07258	1.01363
		948+ #11	0.93086	0.21896	0.97144	1.03968
		948+ #5	1.06136	0.2617	1.27227	1.25837
	LRIF1L+SKO clones	153+ #20	1	0.22961	0.64524	0.67639
		153+ #22	0.88359	0.1673	0.6003	0.68882
		153+ 25	0.89956	0.22064	0.84953	0.95821
Figure 5D - plotted SMCHD1 ChIP-qPCR of LRIF1 promoter data points
		WT			SMCHD1KO			LRIF1LKO			LRIF1L+SKO
		1	2	3	4	5	6	7	8	9	10	11	12
	SMCHD1	2.71684	4.5376	4.5376	0.0233883	0.000397138	0.0352051	0.064343	0.0961832	0.101667	0.0891222	0.118415	0.129581
	IgG	0.0212253	0.0544822	0.0410046	0.0412898	0.0141009	0.0136205	0.0248938	0.024551	0.0272411	0.0369554	0.0487629	0.0272411
Figure 5E - plotted LRIF1 ChIP-qPCR of LRIF1 promoter data points
		WT			SMCHD1KO			LRIF1LKO			LRIF1L+SKO
		1	2	3	4	5	6	7	8	9	10	11	12
	LRIF1	3.51111	5.74349	5.35887	0.547879	0.647041	1.36787	0.0770494	0.0424506	0.0803214	0.03545	0.0579892	0.124303
	IgG	0.0212253	0.0544822	0.0410046	0.0412898	0.0141009	0.0136205	0.0248938	0.024551	0.0272411	0.0369554	0.0487629	0.0272411

## Sheet: Suppl. Figure 1A
Suppl. Figure 1A - uncropped Western blots images

## Sheet: Suppl. Figure 1B
Suppl. Figure 1B - fusion index raw data
WT	SMCHD1KO	LRIF1LKO	LRIF1L+SKO
32.31	44.22	43.21	42.86
28.16	30.68	43.84	47.87
42.86	40.3	28.57	41.35
37.08	22.03	41.11	43.33
36.73	33.02	24.71	43.81
30.85	38.41	36.47	39.74
40.16	36	35.79	53.75
30.97	36.8	32.04	51.43
37.96	38.79	36.76	28.97
22.41	48.92	33.78	38.98
36.67	32.58	64.77	40.98
37.14	37.41	34.95	32.58
36.17	53.44	61.54	31
22.94	49.32	27.16	20.99
33.33	36	22.99	46.34
37.1	51.94	49.51	46.58
35.9	27.94	46.15	38.1
43.9	39.56	36	35.38
46.48	53.19	35.87	51.67
44.55	37.23	36.63	29.69
40	40.18	35	59.21
21.11	35.71	25	33.33
31.9	52.81	31.34	46
25	41.59	21.95	47.79
34.69	49.56	25.74	36.03
38.61	38.14	26.25	27.91
17.47	36.84	62.12	29.17
33.33	37.5	29.41	39.75
37.93	40.16	25.58	32.39
46.48	44.36	51.25	27.52
52.63	49.29	50	39.33
33	36.67	20.27	30.39
41.67	36.11	32.84	34.55
37.31	36.67	29.11	32.86
45.98	35.29	58.44	32.43
44.19	32.1	36.56	39.56
44.44	48.84	25.51	39
38.27	34.55	13.16	46.15
41.9	42.7	29.87	36.56
40.4	56.94	14	46.34
25.24	36.15	36.21	44.94
15.05	28.81	38.33	46.23
29.76	47.73	23.15	37.69
31.62	43.28	23.16	36.47
38.41	42.72	42.62	50.79
35.34	39.66	21.33	50.68
32.91	38.8	18.18	45.14
26.36	26.61	28.57	30.77
30.95	40.15	31.17	32.14
45	37.21	44.44	46.03
33.56	31.85	44.29	39.37
30.28	39.36	51.02	43.26
41.46	38.46	41.94	43.18
27.97	38.24	55.07	52.5
35.14	23.89	85.37	32.63
43.68	36.64	71.88	35.83
36.84	44.32	66.67	25.41
48.1	22.73	67.53	31.53
50.72	47.22	34.92	43.97
33.78	43.18	21.62	67.44
57.69	43.18	30.88	23.97
32.05	33.71	35	37.17
35.87	46.59	14.17	62.5
39.19	55.46	19.09	12.73
39.13	57.94	23	34.04
38.67	35.92	18.1	44.29
38.71	55.56	22.07	40
39.19	48.94	25.48	40.79
35.71	46.28	22.33	45.57
49	38.57	26.83	29.63
23.73	43.12	28.81	43.16
25	43.75	30.17	34.15
31.4	34.11	27.17	28.57
37.32	29.7	29.93	41.86
25.49	41.56	33.97	31.78
42.27	36.57	26.61	23.86
38.82	40.91	35.11	34.67
28.97	33.76	19.61	56.08
32.47	35.14	54.39	48.33
22.66	43.06	42.47	36.13
24.34	46.58	44.93	33.33
27.64	39.17	45.98	22.89
34.81	48.15	31.25	27.78
36.94	39.2	49.4	24
25.33	53.33	38.75	26.83
27.78	43.97	71.7	22.96
21.88	49.68	34.52	29.63
31.88	37.63	20.97	18.08
42.5	38.53	40.68	42.57
35.42	45.28	40.48	25.84
37.63	55.56	68.49	34.85
43.48	41.13	50	30.51
42.68	31.9	26	44.63
45.59	46.3	54.72	34.01
44.44	31.51	62	35.82
57.14	42.74	54.02	52.04
40.4	43.44	54.55	55.56
42.17	35.14	56.96	33.33
39.19	45.12	48.81	30.12
52.33	44.19	31.65	32.94

## Sheet: Suppl. Figure 1C
Suppl. Figure 1C - MYH3 qPCR expression data points
				MYH3
	control32U line	WT clones	UN 5	93.0542
			03- #1	48.8403
			948- #8	54.9482
		SMCHD1KO clones	03+ #7	82.7106
			03+ #8	89.2636
			03+ #9	30.2738
		LRIF1LKO clones	948+ #5	51.9842
			948+ #10	42.2243
			948+ #11	72.5046
		LRIF1L+SKO clones	153+ #20	19.5622
			153+ #22	31.779
			153+ 25	43.4113
	control13U line	WT clones	54-1T EV1	89.8845
			54-1T EV2	165.421
			54-1T EV4	237.207
			54-1T EV5	96.3358
			54-1T EV6	72.0037
		SMCHD1KO clones	54-1T 0321	86.2229
			54-1T 0326	148.056
			54-1T 0338	212.306
			54-1T 0354	118.603
			54-1T 03D2	670.921
		LRIF1LKO clones	54-1T 94814	82.1393
			54-1T 94818	81.0084
			54-1T 94821	151.167
			54-1T 94841	58.4852
			54-1T 94842	250.732
		LRIF1L+SKO clones	54-1T 15310	144.007
			54-1T 15318	149.086
			54-1T 15323	219.793
			54-1T 15326	617.374
			54-1T 15329	30.4844

## Sheet: Suppl. Figure 3
Suppl. Figure 3 - SMCHD1 and LRIF1 ChIP-qPCRs in primary control and FSHD2 myoblasts (3 different D4Z4 regions)
	DR1	control			FSHD2
		1	2	3	4	5	6	7
	abLRIF1	0.239995	0.291428	0.332474	0.162592	0.433275	0.222205	0.201148
	abSMCHD1	0.74573	0.707646	0.612248	0.513672	0.512137	0.413618	0.319831
	IgG	0.0382462	0.0201976	0.0336796	0.0522346	0.0758877	0.0372173	0.0299093
	Q	control			FSHD2
		1	2	3	4	5	6	7
	abLRIF1	0.194028	0.164037	0.166734	0.122716	0.175273	0.121401	0.130153
	abSMCHD1	0.554431	0.371703	0.345497	0.348217	0.215203	0.209349	0.194907
	IgG	0.0436457	0.0134369	0.0190972	0.042711	0.0110131	0.0267793	0.0247542
	Hox	control			FSHD2
		1	2	3	4	5	6	7
	abLRIF1	0.181302	0.195628	0.211593	0.0806085	0.239187	0.0969482	0.127608
	abSMCHD1	0.457116	0.50494	0.30711	0.183201	0.361266	0.185043	0.20943
	IgG	0.0331119	0.00826542	0.0203662	0.0184437	0.032269	0.0248646	0.0199756

## Sheet: Suppl. Figure 4
Suppl. Figure 4 - SMCHD1 and LRIF1 ChIP-qPCRs in HCT116 WT and DNMT3B/DNMT1 double knock out (DKO) cells (3 different D4Z4 regions)
	DR1	HCT116 WT			HCT116 DKO
		1	3	5	2	4	6
	SMCHD1	0.138107	0.229069	0.127968	0.0714886	0.0917503	0.0740096
	LRIF1	0.287943	0.356965	0.248938	0.106126	0.130657	0.127968
	IgG	0.0404941	0.0471649	0.0618045	0.0167913	0.044931	0.0188912
	Q	HCT116 WT			HCT116 DKO
		1	3	5	2	4	6
	SMCHD1	0.0776891	0.121065	0.0755647	0.0832651	0.0976562	0.0904871
	LRIF1	0.171212	0.189972	0.118574	0.108356	0.115331	0.0949858
	IgG	0.0237465	0.0491678	0.0385762	0.0202471	0.0461942	0.0190226
	Hox	HCT116 WT			HCT116 DKO
		1	3	5	2	4	6
	SMCHD1	0.102511	0.10911	0.0832651	0.182233	0.171212	0.139067
	LRIF1	0.135265	0.124469	0.140035	0.272411	0.232267	0.342424
	IgG	0.0142179	0.0226218	0.0202471	0.0129928	0.0194223	0.00887434

[truncated: 2 more sheets: Suppl. Figure 5A,B, Suppl. Figure 6C,D,E,F,G]
